# Supplementary material for: A new species of the paper wasp genus Polistes (Hymenoptera, Vespidae, Polistinae) in Europe revealed by morphometrics and molecular analyses
Source: Zookeys. 2014 Apr 11;(400):67–118. doi: 10.3897/zookeys.400.6611 (PMC4023243; doi:10.3897/zookeys.400.6611)
Supplement: XML Treatment for Polistes biglumis [file zookeys.400.6611-treatment1.xml]

<!DOCTYPE tp:taxon-treatment
  PUBLIC "-//TaxonX//DTD Taxonomic Treatment Publishing DTD v0 20100105//EN" "tax-treatment-NSO.dtd">
<tp:taxon-treatment xmlns:tp="http://www.plazi.org/taxpub"><tp:treatment-meta><mixed-citation publication-type="journal"><person-group><name><surname>Neumeyer</surname><given-names>Rainer</given-names></name><name><surname>Baur</surname><given-names>Hannes</given-names></name><name><surname>Guex</surname><given-names>Gaston-Denis</given-names></name><name><surname>Praz</surname><given-names>Christophe</given-names></name></person-group><article-title>A new species of the paper wasp genus <italic>Polistes</italic> (Hymenoptera, Vespidae, Polistinae) in Europe revealed by morphometrics and molecular analyses</article-title><source>Zookeys</source><day>11</day><month>4</month><year>2014</year><volume>2014</volume><issue>400</issue><fpage>67</fpage><lpage>118</lpage><pub-id pub-id-type="doi">10.3897/zookeys.400.6611</pub-id></mixed-citation></tp:treatment-meta><tp:nomenclature><tp:taxon-name>
                            <tp:taxon-name-part taxon-name-part-type="genus">Polistes</tp:taxon-name-part>
                            <tp:taxon-name-part taxon-name-part-type="species">biglumis</tp:taxon-name-part>
                            <object-id xmlns:xlink="http://www.w3.org/1999/xlink" xlink:type="simple">http://species-id.net/wiki/Polistes_biglumis</object-id>
                        </tp:taxon-name><tp:taxon-authority>(Linnaeus, 1758)</tp:taxon-authority><tp:nomenclature-citation-list><tp:nomenclature-citation><tp:taxon-name>Vespa biglumis</tp:taxon-name><comment> Linnaeus, 1758: 573 – Holotype female (LSL), designation by <xref ref-type="bibr" rid="B23">Day (1979)</xref>, type locality Europe (not examined)</comment></tp:nomenclature-citation><tp:nomenclature-citation><tp:taxon-name>Vespa rupestris</tp:taxon-name><comment> Linnaeus, 1758: 573 – Holotype male (LSL), designation by <xref ref-type="bibr" rid="B23">Day (1979)</xref>, type locality Sweden (not examined)</comment></tp:nomenclature-citation><tp:nomenclature-citation><tp:taxon-name>Vespa bimaculata</tp:taxon-name><comment> Geoffroy in Fourcroy 1785: 433 – Holotype female (type lost; see <xref ref-type="bibr" rid="B10">Blüthgen 1961</xref>: 54), type locality near Paris, France</comment></tp:nomenclature-citation><tp:nomenclature-citation><tp:taxon-name>Polistes geoffroyi</tp:taxon-name><comment> Lepeletier &amp; Serville, 1825: 173 – Syntypes males, females (depository unknown), type locality France</comment></tp:nomenclature-citation><tp:nomenclature-citation><tp:taxon-name>Polistes dubius</tp:taxon-name><comment> Kohl, 1898: 90 – Lectotype male (NHMW), designated by <xref ref-type="bibr" rid="B8">Blüthgen (1943</xref>: 128), type locality Brühl, Austria (examined by RN)</comment></tp:nomenclature-citation><tp:nomenclature-citation><tp:taxon-name>Polistes kohli</tp:taxon-name><comment> Dalla Torre, 1904: 70 – Replacement name for <italic><tp:taxon-name>Polistes dubius</tp:taxon-name></italic> Kohl, 1898, nec Saussure, 1867</comment></tp:nomenclature-citation><tp:nomenclature-citation><tp:taxon-name>Polistes bimaculatus pamirensis</tp:taxon-name><comment> Zirngiebl, 1955: 381–383, 385 – Syntypes 4 females (ZSM), type locality “Umss-Tugai”, probably in the area of eastern Uzbekistan to southwestern Tadjikistan (examined by RN)</comment></tp:nomenclature-citation><tp:nomenclature-citation><tp:taxon-name>Polistes bimaculatus nigrinotum</tp:taxon-name><comment> Zirngiebl, 1955: 381–383, 385 – Holotype female (ZSM), type locality Althegnenberg, Germany (examined by RN)</comment></tp:nomenclature-citation></tp:nomenclature-citation-list></tp:nomenclature><tp:treatment-sec sec-type="Diagnosis"><title>Diagnosis.</title><p>Relatively large, dark species with pedicel and flagellum dorsally black in both sexes.</p><p>Females: Epicnemial carina pronounced (<xref ref-type="fig" rid="F12">Fig. 12a</xref>). Hypopygium black. Metacoxa black. Mesoscutum black. Propodeum black laterally, occasionally with small yellow spot. Clypeus breadth: malar space 3.06–3.58; head breadth: malar space 6.81–8.09; <!--PageBreak-->malar space: lateral ocelli distance 1.22–1.76; metatibia length: malar space 6.96–8.56; terminal flagellomere length: malar space 0.64–0.87.</p><p>Males: Gena in dorsal view convex (<xref ref-type="fig" rid="F12">Fig. 12l</xref>). Epicnemium and mesosternum yellow. Head breadth: head height 1.18–1.28; lower face: clypeus breadth 1.29–1.45; terminal flagellomere length: lateral ocelli distance 0.85–1.38; terminal flagellomere length: malar space 0.72–1.07; terminal flagellomere length: terminal flagellomere breadth 1.64–2.68.</p></tp:treatment-sec><tp:treatment-sec sec-type="Comments"><title>Comments.</title><p>The holotype of <italic><tp:taxon-name>Vespa biglumis</tp:taxon-name></italic> Linnaeus, 1758, presently held at the Linnean Society of London, is not available for loan. We have, however, examined pictures online (<ext-link xmlns:xlink="http://www.w3.org/1999/xlink" ext-link-type="uri" xlink:href="http://linnean-online.org/16745/" xlink:type="simple">http://linnean-online.org/16745/</ext-link>). Although no clear epicnemial carina is recognizable from the picture due to the condition of the specimen, the pubescence on the mesoscutum appears too long for <italic><tp:taxon-name>Polistes helveticus</tp:taxon-name></italic> sp. n. Therefore, we have no reason to question the current concept of <italic><tp:taxon-name>Polistes biglumis</tp:taxon-name></italic>.</p><p>Similarly, we have examined pictures (<ext-link xmlns:xlink="http://www.w3.org/1999/xlink" ext-link-type="uri" xlink:href="http://linnean-online.org/16772/" xlink:type="simple">http://linnean-online.org/16772/</ext-link>) of the holotype (LINN 2807) of <italic><tp:taxon-name>Vespa rupestris</tp:taxon-name></italic> Linnaeus, 1758, also held at the Linnean Society of London and unavailable for loan. The genae of this male specimen are clearly convex in dorsal view (<xref ref-type="fig" rid="F12">Fig. 12l</xref>), excluding any confusion with <italic><tp:taxon-name>Polistes helveticus</tp:taxon-name></italic> sp. n. or <italic><tp:taxon-name>Polistes bischoffi</tp:taxon-name></italic>.</p><p>The holotype of <italic><tp:taxon-name>Vespa bimaculata</tp:taxon-name></italic> Geoffroy in Fourcroy, 1785 is missing (<xref ref-type="bibr" rid="B10">Blüthgen 1961</xref>: 54), as are the syntypes of <italic><tp:taxon-name>Polistes geoffroyi</tp:taxon-name></italic> Lepeletier &amp; Serville, 1825. According to the original descriptions both taxa seem to refer to dark individuals, but since no epicnemial carina is mentioned, a synonymy with <italic><tp:taxon-name>Polistes helveticus</tp:taxon-name></italic> sp. n. can neither be excluded nor proved.</p><p>The lectotype of <italic><tp:taxon-name>Polistes dubius</tp:taxon-name></italic> Kohl, 1898 was examined; we did not detect any characters allowing separation from <italic><tp:taxon-name>Polistes biglumis</tp:taxon-name></italic>. This view is also supported by our morphometric analyses (<xref ref-type="fig" rid="F3">Fig. 3b, d [I]</xref>), which revealed that the lectotype of <italic><tp:taxon-name>Polistes dubius</tp:taxon-name></italic> does not plot far away from other males of <italic><tp:taxon-name>Polistes biglumis</tp:taxon-name></italic>. In any case it is a male with convex genae (<xref ref-type="fig" rid="F12">Fig. 12l</xref>), making any confusion with the otherwise similarily colored male of <italic><tp:taxon-name>Polistes helveticus</tp:taxon-name></italic> sp. n. impossible.</p><p>We have seen three (ZSM-HYM-000006, ZSM-HYM-000007, ZSM-HYM-000009) of four syntypes of <italic><tp:taxon-name>Polistes bimaculatus pamirensis</tp:taxon-name></italic> Zirngiebl, 1955. Although they are dark females, occasionally with the entire mandible (ZSM-HYM-000007) or the apical part of the clypeus (ZSM-HYM-000006, ZSM-HYM-000007) black, the flagellum is not dark even on its dorsal side. The epicnemial carina is very pronounced in all three specimens, excluding confusion with <italic><tp:taxon-name>Polistes helveticus</tp:taxon-name></italic> sp. n. or <italic><tp:taxon-name>Polistes bischoffi</tp:taxon-name></italic>. However, morphology as well as morphometry (<xref ref-type="fig" rid="F3">Fig. 3a, c [A]</xref>) cast doubt on whether this taxon is conspecific with <italic><tp:taxon-name>Polistes biglumis</tp:taxon-name></italic>. More material and further studies are needed to elucidate the status of this taxon.</p><p>The holotype (ZSM-HYM-000008) of <italic><tp:taxon-name>Polistes bimaculatus nigrinotum</tp:taxon-name></italic> Zirngiebl, 1955 is a very dark female; the apical part of the clypeus is entirely black and there is only a very small yellow spot on the mandible. The epicnemial carina is distinct, excluding confusion with <italic><tp:taxon-name>Polistes helveticus</tp:taxon-name></italic> sp. n. We see no trait distinguishing this specimen from <italic><tp:taxon-name>Polistes biglumis</tp:taxon-name></italic>, a view supported by our morphometric analysis (<xref ref-type="fig" rid="F3">Fig. 3a, c [B]</xref>).</p><!--PageBreak--></tp:treatment-sec><tp:treatment-sec sec-type="Material examined"><title>Material examined.</title><p>1 ♂ (Lectotype of <!--PageBreak--><italic><tp:taxon-name>Polistes dubius</tp:taxon-name></italic>): Austria, Lower Austria, <bold>Brühl</bold>, 22 Aug 1883, Franz Friedrich Kohl det., NHMW coll.; 2 ♂ (RN0123, RN0124): CROATIA, ISTRIA, <bold>Vela Učka</bold>, <named-content xmlns:xlink="http://www.w3.org/1999/xlink" content-type="dwc:verbatimCoordinates" xlink:type="simple">45°18'25.7"N, 14°11'40.4"E</named-content>, 824 m, 27 Jul 2012, karst mountain range, Rainer Neumeyer leg., RN coll.; 1 ♂ (RN0224): GERMANY, BADEN-WÜRTTEMBERG, <bold>Pullendorf</bold>, 13 Jul 2009, railroad area, Mike Herrmann leg., MH coll.; 1 ♀ (Holotype of <italic>bimaculatus nigrinotum</italic>: ZSM-HYM-000008): Bavaria, <bold>Althegnenberg</bold>, 19-20 Jul 1946, Heinz Freude leg., ZSM coll.; 1 ♂ (RN0231): SWITZERLAND, CANTON BASLE-City, <bold>Basel, Badischer Bahnhof</bold>, <named-content xmlns:xlink="http://www.w3.org/1999/xlink" content-type="dwc:verbatimCoordinates" xlink:type="simple">47°34'50.12"N, 07°36'07.63"E</named-content>, 255 m, 18 Aug 1995, railroad area, Rainer Neumeyer leg., RN coll.; 1 ♂ (RN0247): CANTON GRISONS, <bold>Buseno, Monti di San Carlo</bold>, 1200 m, 09 Jul 1942, Adolf Nadig leg., ETHZ coll.; 1 ♀ (RN0249): <bold>Davos, Züge</bold>, 1500 m, 27 Aug 1931, Johann Peter Wolf leg., ETHZ coll.; 1 ♀ (RN0239): <bold>Feldis/Veulden</bold>, 21 Sep 1935, Adolf Nadig leg., ETHZ coll.; 1 ♂ (RN0248): 25 Aug 1944, Adolf Nadig leg., ETHZ coll.; 1 ♀ (RN0246): <bold>Ftan</bold>, 1610 m, 21 Jul 1994, Bernhard Merz leg., ETHZ coll.; 1 ♀ (RN0229): <bold>Klosters-Serneus</bold>, <bold>Boschga</bold>, <named-content xmlns:xlink="http://www.w3.org/1999/xlink" content-type="dwc:verbatimCoordinates" xlink:type="simple">46°52'52.20"N, 09°52'14.34"E</named-content>, 1060 m, 01 May 1993, montane meadow, Rainer Neumeyer leg., RN coll.; 2 ♂ (RN0250, RN0258): <bold>Ramosch</bold>, 07 Sep 1963, Willi Sauter leg., ETHZ coll.; 1 ♀ (RN0238): <bold>Sumvitg</bold>, <bold>Rabius</bold>, 24 Jun 1934, Adolf Nadig leg., ETHZ coll.; 1 ♂ (RN0255): <bold>Val Müstair</bold>, <bold>Lü</bold>, 13 Aug 1935, Adolf Nadig leg., ETHZ coll.; 1 ♀ (RN0028): <bold>Val Müstair</bold>, <bold>Müstair: Munt Masaun</bold>, <named-content xmlns:xlink="http://www.w3.org/1999/xlink" content-type="dwc:verbatimCoordinates" xlink:type="simple">46°37'02.21"N, 10°25'56.36"E</named-content>, 1420 m, 13 Aug 2011, rock steppe, Rainer Neumeyer leg., RN coll.; 1 ♂ (RN0027): <bold>Val Müstair</bold>, <bold>Sta. Maria: Costas</bold>, <named-content xmlns:xlink="http://www.w3.org/1999/xlink" content-type="dwc:verbatimCoordinates" xlink:type="simple">46°36'25.78"N, 10°25'29.37"E</named-content>, 1350 m, 13 Aug 2011, berm, Rainer Neumeyer leg., RN coll.; 1 ♀ (RN0029): <bold>Val Müstair</bold>, <bold>Tschierv: God da Munt</bold>, <named-content xmlns:xlink="http://www.w3.org/1999/xlink" content-type="dwc:verbatimCoordinates" xlink:type="simple">46°37'48.79"N, 10°20'42.11"E</named-content>, 1790 m, 14 Aug 2011, clear larch wood, Rainer Neumeyer leg., RN coll.; 1 ♀ + 1 ♂ (RN0021, RN0087): Hansueli Tinner leg., RN coll.; 1 ♀ (RN0243): <bold>Zuoz</bold>, 1800 m, 09 Sep 1966, Paul Bovey leg., ETHZ coll.; 1 ♂ (RN0233): CANTON ST. Gallen, <bold>Pfäfers</bold>, <bold>Bläser Berg</bold>, <named-content xmlns:xlink="http://www.w3.org/1999/xlink" content-type="dwc:verbatimCoordinates" xlink:type="simple">46°57'24.76"N, 09°29'51.11"E</named-content>, 1500 m, 23 Aug 1994, blowdown, Peter Duelli leg., RN coll.; 1 ♂ (RN0256): <bold>Pfäfers</bold>, 20 Sep 1955, Hedwig Huber leg., ETHZ coll.; 1 ♂ (RN0254): <bold>Walenstadt, Steinbruch Engen</bold>, 04 Sep 1997, quarry, Andreas Müller leg., ETHZ coll.; 1 ♂ (RN0232): CANTON SCHAFF-HAUSEN, <bold>Merishausen, Chörblihalde</bold>, <named-content xmlns:xlink="http://www.w3.org/1999/xlink" content-type="dwc:verbatimCoordinates" xlink:type="simple">47°45'24.82"N, 08°37'16.59"E</named-content>, 565 m, 25 Aug 2004, hay meadow, Rainer Neumeyer leg., RN coll.; 1 ♀ (RN0228): <bold>Merishausen, Laadel</bold>, <named-content xmlns:xlink="http://www.w3.org/1999/xlink" content-type="dwc:verbatimCoordinates" xlink:type="simple">47°46'17.63"N, 08°36'25.42"E</named-content>, 620 m, 16 Aug 2004, fallow meadow, Rainer Neumeyer leg., RN coll.; 1 ♀ (RN0225): CANTON Thurgovia, <bold>Herdern</bold>, <named-content xmlns:xlink="http://www.w3.org/1999/xlink" content-type="dwc:verbatimCoordinates" xlink:type="simple">47°36'39.59"N, 08°54'20.39"E</named-content>, 635 m, Aug 2005, Mike Herrmann leg., MH coll.; 1 ♀ (RN0240): CANTON Ticino, <bold>Airolo</bold>, 04 Aug 1933, Adolf Nadig leg., ETHZ coll.; 1 ♀ (RN0227): <bold>Lavertezzo</bold>, <bold>Piano</bold>, <named-content xmlns:xlink="http://www.w3.org/1999/xlink" content-type="dwc:verbatimCoordinates" xlink:type="simple">46°15'54.34"N, 08°49'15.23"E</named-content>, 589 m, 01 Jun 2012, Yannick Chittaro leg., YC coll.; 1 ♂ (RN0236): <bold>Prato Sornico</bold>, <bold>Lovalt</bold>, <named-content xmlns:xlink="http://www.w3.org/1999/xlink" content-type="dwc:verbatimCoordinates" xlink:type="simple">46°23'20.36"N, 08°39'51.38"E</named-content>, 610 m, 24 Jul 1994, riparian zones, Rainer Neumeyer leg., RN coll.; 1 ♀ (RN0178): <bold>Prugiasco</bold>, <bold>San Carlo di Negrentino</bold>, <named-content xmlns:xlink="http://www.w3.org/1999/xlink" content-type="dwc:verbatimCoordinates" xlink:type="simple">46°27'46.14"N, 08°55'24.50"E</named-content>, 860 m, 20 Aug 1993, montane meadow, Rainer Neumeyer leg., RN coll.; 1 ♀ (RN0257): CANTON VALAIS, <bold>Ausserberg, Millachra</bold>, <named-content xmlns:xlink="http://www.w3.org/1999/xlink" content-type="dwc:verbatimCoordinates" xlink:type="simple">46°19'08.04"N, 07°50'14.02"E</named-content>, 1210 m, 09 Jul 1998, Rainer Neumeyer leg., RN coll.; 1 ♂ (RN0234): 06 Sep 1998, Rainer Neumeyer leg., RN coll.; 1 ♀ (RN0244): <bold>Erschmatt, Rüemetschbodu</bold>, <named-content xmlns:xlink="http://www.w3.org/1999/xlink" content-type="dwc:verbatimCoordinates" xlink:type="simple">46°19'35.42"N, 07°41'44.68"E</named-content>, 1490 m, 18 Jul 2003, Alexandra Breitenstein leg., ETHZ coll.; 1 ♂ (RN0252): <bold>Fiesch</bold>, 28 Jul 1942, Adolf Nadig leg., ETHZ coll.; 1 ♂ (RN0253): <bold>Grimentz</bold>, 18 Aug 1941, Adolf Nadig leg., ETHZ coll.; 1 ♂ (RN0235): <bold>Guttet-Feschel</bold>, 1300 m, 1993, Gerhard Bächli leg., RN coll.; 1 ♀ (RN0241): <bold>Ried-Brig</bold>, <bold>Berisal</bold>, 30 Jun 1919, anon. leg., ETHZ coll.; 1 ♀ (RN0226): <bold>Ried-Brig</bold>, <bold>Gantertal</bold>, <named-content xmlns:xlink="http://www.w3.org/1999/xlink" content-type="dwc:verbatimCoordinates" xlink:type="simple">46°17'56.61"N, 08°03'35.70"E</named-content>, 1420 m, 26 Jun 2012, Yannick Chittaro leg., YC coll.; 3 ♀ (Syntypes of <italic>bimaculatus pamirensis</italic>: ZSM-HYM-000006, ZSM-HYM-000007, ZSM-HYM-000009): Uzbekistan or Tadjikistan, “<bold>Umss-Tugai</bold>”, 25 Jul 1928, Willi Rickmers leg., ZSM coll.</p></tp:treatment-sec><tp:treatment-sec><!--Section generated to contain objects referenced in tp:taxon-treatment.--><fig id="F12" position="float" orientation="portrait"><label>Figure 12.</label><caption><p>Drawings of morphological characters used in the key to European paper wasps (<italic><tp:taxon-name>Polistes</tp:taxon-name></italic>) of the <italic>gallicus</italic>-group: Mesopleuron with abrupt (<bold>a</bold>) or gradual (<bold>b</bold>) sculpture change; female antennae with dark (<bold>c</bold>) or bright (<bold>d</bold>) upper side of flagellomeres; male apical flagellum dark (<bold>e</bold>) or bright (<bold>f</bold>) on upper side; head in frontal view with black band across clypeus (<bold>g</bold>) or isolated black spot (<bold>h</bold>); apical mesosoma in dorsal view with drop-shaped spots on mesoscutum, posterior pronotal stripes ending far from pronotal carina (<bold>i</bold>) or without drop-shaped spots, pronotal stripes approaching pronotal carina (<bold>k</bold>); head in dorsal view with genae convex (<bold>l</bold>) or immediately narrowing (<bold>m</bold>). Drawings <bold>a, b, c, d, f</bold> are courtesy of H. Cigler, <bold>g, h, i, k</bold> of D. Lawniczak, and <bold>e, l, m</bold> of CSCF.</p></caption><graphic xmlns:xlink="http://www.w3.org/1999/xlink" xlink:href="zookeys-400-067-g012.jpg" position="float" orientation="portrait" xlink:type="simple"/></fig><fig id="F3" position="float" orientation="portrait"><label>Figure 3.</label><caption><p>Shape PCA of all five OTUs of the <italic><tp:taxon-name>Polistes gallicus</tp:taxon-name></italic>-group. <bold>a, b</bold> Scatterplot of first against second shape PC <bold>a</bold> females <bold>b</bold> males <bold>c, d</bold> Scatterplot of isosize against first shape PC <bold>c</bold> females <bold>d</bold> males. Symbols: orange circles = <italic><tp:taxon-name>Polistes biglumis</tp:taxon-name></italic>, purple triangles = <italic><tp:taxon-name>Polistes bischoffi</tp:taxon-name></italic>, green diamonds = <italic><tp:taxon-name>Polistes gallicus</tp:taxon-name></italic>, blue rectangles = <italic><tp:taxon-name>Polistes hellenicus</tp:taxon-name></italic>, red dots = <italic><tp:taxon-name>Polistes helveticus</tp:taxon-name></italic>. In parentheses, the variance explained by each shape PC. Encircled upper case letters show the position of the type specimens of various nominal taxa: (<bold>A</bold>) <italic><tp:taxon-name>Polistes bimaculatus pamirensis</tp:taxon-name></italic> Zirngiebl, 1955, syntypes; (<bold>B</bold>) <italic><tp:taxon-name>Polistes bimaculatus nigrinotum</tp:taxon-name></italic> Zirngiebl, 1955, holotype; (<bold>C</bold>) <italic><tp:taxon-name>Polistes bischoffi</tp:taxon-name></italic> Weyrauch, 1937, neotype; (<bold>D</bold>) <italic><tp:taxon-name>Polistes foederatus obscuricornis</tp:taxon-name></italic> Mader, 1936, syntypes; (<bold>E</bold>) <italic><tp:taxon-name>Polistes omissus ordubadensis</tp:taxon-name></italic> Zirngiebl, 1955, holotype; (<bold>F</bold>) <italic><tp:taxon-name>Polistes omissus kaszabi</tp:taxon-name></italic> Giordani Soika, 1970, holotype; (<bold>G</bold>) <italic><tp:taxon-name>Polistes foederatus albellus</tp:taxon-name></italic> Giordani Soika, 1976, paratype; (<bold>H</bold>) <italic><tp:taxon-name>Polistes helveticus</tp:taxon-name></italic> Neumeyer sp. n., holotype; (<bold>I</bold>) <italic><tp:taxon-name>Polistes dubius</tp:taxon-name></italic> Kohl, 1898, lectotype; (<bold>J</bold>) <italic><tp:taxon-name>Polistes foederatus</tp:taxon-name></italic> Kohl, 1898, holotype; (<bold>K</bold>) <italic><tp:taxon-name>Polistes gallicus mongolicus</tp:taxon-name></italic> Buysson, 1911, syntype; (<bold>L</bold>) <italic><tp:taxon-name>Polistes hellenicus</tp:taxon-name></italic> Arens, 2011, holotype.</p></caption><graphic xmlns:xlink="http://www.w3.org/1999/xlink" xlink:href="zookeys-400-067-g003.jpg" position="float" orientation="portrait" xlink:type="simple"/></fig></tp:treatment-sec><ref-list><ref id="B23"><mixed-citation xmlns:xlink="http://www.w3.org/1999/xlink" xlink:type="simple"><person-group><name name-style="western"><surname>Day</surname><given-names>MC</given-names></name></person-group> (<year>1979</year>) <article-title>The species of Hymenoptera described by Linnaeus in the genera <italic>Sphex</italic>, <italic>Chrysis</italic>, <italic>Vespa</italic>, <italic>Apis</italic> and <italic>Mutilla</italic>.</article-title><source>Biological Journal of the Linnean Society</source><volume>12</volume>: <fpage>45</fpage>–<lpage>84</lpage>. doi: <ext-link ext-link-type="doi" xlink:href="10.1111/j.1095-8312.1979.tb00049.x" xlink:type="simple">10.1111/j.1095-8312.1979.tb00049.x</ext-link></mixed-citation></ref><ref id="B10"><mixed-citation xmlns:xlink="http://www.w3.org/1999/xlink" xlink:type="simple"><person-group><name name-style="western"><surname>Blüthgen</surname><given-names>P</given-names></name></person-group> (<year>1961</year>) <source>Die Faltenwespen Mitteleuropas</source>. <publisher-name>Abhandlungen der Deutschen Akademie der Wissenschaften zu Berlin, Klasse für Chemie, Geologie und Biologie</publisher-name><volume>1961</volume> (<issue>2</issue>): <size units="page">251 pp</size>.</mixed-citation></ref><ref id="B8"><mixed-citation xmlns:xlink="http://www.w3.org/1999/xlink" xlink:type="simple"><person-group><name name-style="western"><surname>Blüthgen</surname><given-names>P</given-names></name></person-group> (<year>1943</year>) <article-title>Die europäischen Polistinen.</article-title><source>Archiv für Naturgeschichte, neue Folge</source><volume>12</volume>(<issue>1</issue>): <fpage>94</fpage>–<lpage>129</lpage>.</mixed-citation></ref></ref-list></tp:taxon-treatment>
