# Supplementary material for: A new species of the paper wasp genus Polistes (Hymenoptera, Vespidae, Polistinae) in Europe revealed by morphometrics and molecular analyses
Source: Zookeys. 2014 Apr 11;(400):67–118. doi: 10.3897/zookeys.400.6611 (PMC4023243; doi:10.3897/zookeys.400.6611)
Supplement: XML Treatment for Polistes bischoffi [file zookeys.400.6611-treatment2.xml]

<!DOCTYPE tp:taxon-treatment
  PUBLIC "-//TaxonX//DTD Taxonomic Treatment Publishing DTD v0 20100105//EN" "tax-treatment-NSO.dtd">
<tp:taxon-treatment xmlns:tp="http://www.plazi.org/taxpub"><tp:treatment-meta><mixed-citation publication-type="journal"><person-group><name><surname>Neumeyer</surname><given-names>Rainer</given-names></name><name><surname>Baur</surname><given-names>Hannes</given-names></name><name><surname>Guex</surname><given-names>Gaston-Denis</given-names></name><name><surname>Praz</surname><given-names>Christophe</given-names></name></person-group><article-title>A new species of the paper wasp genus <italic>Polistes</italic> (Hymenoptera, Vespidae, Polistinae) in Europe revealed by morphometrics and molecular analyses</article-title><source>Zookeys</source><day>11</day><month>4</month><year>2014</year><volume>2014</volume><issue>400</issue><fpage>67</fpage><lpage>118</lpage><pub-id pub-id-type="doi">10.3897/zookeys.400.6611</pub-id></mixed-citation></tp:treatment-meta><tp:nomenclature><tp:taxon-name>
                            <tp:taxon-name-part taxon-name-part-type="genus">Polistes</tp:taxon-name-part>
                            <tp:taxon-name-part taxon-name-part-type="species">bischoffi</tp:taxon-name-part>
                        </tp:taxon-name><tp:taxon-authority>Weyrauch, 1937</tp:taxon-authority><tp:taxon-status xmlns:xlink="http://www.w3.org/1999/xlink" xlink:type="simple">rev. stat.</tp:taxon-status><tp:nomenclature-citation-list><tp:nomenclature-citation><tp:taxon-name>Polistes bischoffi</tp:taxon-name><comment> Weyrauch, 1937: 274 – Neotype female (NMBE), present designation, type locality Galeria, Corsica, France</comment></tp:nomenclature-citation><tp:nomenclature-citation><tp:taxon-name>Polistes</tp:taxon-name><comment> cf. <italic>gallicus</italic> – <xref ref-type="bibr" rid="B56">Neumeyer et al. (2011)</xref></comment></tp:nomenclature-citation></tp:nomenclature-citation-list></tp:nomenclature><tp:treatment-sec sec-type="Type study"><title>Type study.</title><p><italic><tp:taxon-name>Polistes bischoffi</tp:taxon-name></italic> was described by <xref ref-type="bibr" rid="B75">Weyrauch (1937</xref>: 274) in a mere footnote indicating neither the type material nor the type locality. Later, <xref ref-type="bibr" rid="B76">Weyrauch (1938</xref>: 277 ff.) gave a key to the Palearctic species of <italic><tp:taxon-name>Polistes</tp:taxon-name></italic>, including <italic><tp:taxon-name>Polistes bischoffi</tp:taxon-name></italic>, but a more precise indication of the type material and the type locality is given only in <xref ref-type="bibr" rid="B77">Weyrauch (1939</xref>: 163), where a female from Macomer (Sardinia, Italy) is mentioned as the “type [Typus]”. However, following article 74.5 of the <xref ref-type="bibr" rid="B40">ICZN (2012)</xref> this specimen is considered as a lectotype here. Unfortunately, this lectotype is lost (<xref ref-type="bibr" rid="B9">Blüthgen 1956</xref>: 85), as well as most paralectotypes from various localities (Italy, Malta, and Turkey; see <xref ref-type="bibr" rid="B77">Weyrauch 1939</xref>: 164), with the exception of two presumed paralectotypes that we were able to examine: a female (RN0287) from the Greek Island of Poros (see below, examined material), and a male (RN0325) from Glattbrugg in Switzerland. While the male from Glattbrugg clearly belongs to the dark (<xref ref-type="fig" rid="F10">Fig. 10</xref>), northern (<xref ref-type="fig" rid="F11">Fig. 11</xref>) taxon (<italic><tp:taxon-name>Polistes helveticus</tp:taxon-name></italic> sp. n.), the female from Poros belongs without any doubt to the southern (<xref ref-type="fig" rid="F11">Fig. 11</xref>), bright (<xref ref-type="fig" rid="F6">Fig. 6</xref>) taxon (<italic><tp:taxon-name>Polistes bischoffi</tp:taxon-name></italic>). Consequently, <xref ref-type="bibr" rid="B77">Weyrauch (1939)</xref> most likely considered both taxa as geografically separated color morphs of the same species. Evidence for this statement can be found in his redescription of <italic><tp:taxon-name>Polistes bischoffi</tp:taxon-name></italic> (<xref ref-type="bibr" rid="B77">Weyrauch 1939</xref>: 163 ff.), where he writes that the antenna is “dorsally blackened in the northern part of the species range [<italic>Fühler im Norden des Verbreitungsgebietes oberseits geschwärzt</italic>]”.</p><fig id="F6" position="float" orientation="portrait"><label>Figure 6.</label><caption><p>Different aspects of a female (specimen RN0137) of <italic><tp:taxon-name>Polistes bischoffi</tp:taxon-name></italic> Weyrauch, 1937: <bold>a</bold> frontal view of head <bold>b</bold> lateral view of lower face with malar space and mandible <bold>c</bold> lateral view of head and mesosoma <bold>d</bold> lateral view of body <bold>e</bold> body from above. Arrows indicate the yellow patch on the lateral part of propodeum (<bold>c</bold>) and one of two yellow spots on the mesoscutum (<bold>e</bold>).</p></caption><graphic xmlns:xlink="http://www.w3.org/1999/xlink" xlink:href="zookeys-400-067-g006.jpg" position="float" orientation="portrait" xlink:type="simple"/></fig><p>It must be stressed that both taxa (<italic><tp:taxon-name>Polistes bischoffi</tp:taxon-name></italic>, <italic><tp:taxon-name>Polistes helveticus</tp:taxon-name></italic> sp. n.) run to “<italic>bischoffi</italic>” in the keys of <xref ref-type="bibr" rid="B76">Weyrauch (1938</xref>: 277 ff.; <xref ref-type="bibr" rid="B77">1939</xref>: 195 ff.). In more recent keys (<xref ref-type="bibr" rid="B10">Blüthgen 1961</xref>, <xref ref-type="bibr" rid="B24">Dvořák and Roberts 2006</xref>, <xref ref-type="bibr" rid="B34">Guiglia 1972</xref>, <xref ref-type="bibr" rid="B54">Mauss and Treiber 2004</xref>, <xref ref-type="bibr" rid="B79">Witt 2009</xref>) for Central Europe however, <italic><tp:taxon-name>Polistes helveticus</tp:taxon-name></italic> sp. n. would run to “<italic>bischoffi</italic>”, whereas <italic><tp:taxon-name>Polistes bischoffi</tp:taxon-name></italic> would run to “<italic>gallicus</italic>” due to the entirely bright flagellum.</p><!--PageBreak--><p>Unfortunately, the identity of the lost lectotype from Macomer (Sardinia, Italy) is unclear and can not be guessed from <xref ref-type="bibr" rid="B75">Weyrauch (1937</xref>, <xref ref-type="bibr" rid="B76">1938</xref>, <xref ref-type="bibr" rid="B77">1939</xref>). Therefore, the designation of a neotype is necessary for the clarification of the identity of <!--PageBreak--><italic><tp:taxon-name>Polistes bischoffi</tp:taxon-name></italic>. Our attempts to locate the lectotype in all institutions likely to host some of Weyrauch’s material were unsuccessful (e.g.: MFNB, Michael Ohl, pers. comm.; MHNL, Claus Rasmussen, pers. comm.; FMLT, Emilia Perez, pers. comm.), and so were our attempts to locate any specimen of <italic><tp:taxon-name>Polistes bischoffi</tp:taxon-name></italic> from Sardinia, including during a field trip to Macomer in 2013. Consequently, we designate a female from Galeria on the island of Corsica (France), north of Sardinia, as the neotype of <italic><tp:taxon-name>Polistes bischoffi</tp:taxon-name></italic>. Given that there is only a distance of 12 km between the two neighboring islands (Corsica, Sardinia), and that both of them share a similar fauna (<xref ref-type="bibr" rid="B21">Corti et al. 1999</xref>; <xref ref-type="bibr" rid="B46">Kwet 2005</xref>; <xref ref-type="bibr" rid="B72">Tolman and Lewington 1997</xref>), we are confident that this specimen matches the lost lectotype of <italic><tp:taxon-name>Polistes bischoffi</tp:taxon-name></italic> Weyrauch, 1937. In fact both, Corsica and Sardinia are probably located too far south to host the taxon called <italic><tp:taxon-name>Polistes helveticus</tp:taxon-name></italic> sp. n. here, since the southernmost individual (RN0378) of <italic><tp:taxon-name>Polistes helveticus</tp:taxon-name></italic> sp. n. that we are familiar with was found about 200 km north of the French Mediterranean coast (<xref ref-type="fig" rid="F11">Fig. 11</xref>). Moreoever, the neotype is a well preserved female of the southern, light colored species (<italic><tp:taxon-name>Polistes bischoffi</tp:taxon-name></italic>) that appears at the center of the scatter of points in our morphometric analysis and clearly lies outside the area of overlap with <italic><tp:taxon-name>Polistes gallicus</tp:taxon-name></italic> (<xref ref-type="fig" rid="F3">Fig. 3a, c [C]</xref>). Lastly, this specimen (RN0366) yielded high-quality DNA and could be included in our molecular analysis.</p></tp:treatment-sec><tp:treatment-sec sec-type="Diagnosis"><title>Diagnosis.</title><p>Small and moderately bright species with flagellum on upper side bright yellow in both sexes (<xref ref-type="fig" rid="F6">Figs 6a</xref>, <xref ref-type="fig" rid="F6">6c</xref>, <xref ref-type="fig" rid="F6">6d</xref>, <xref ref-type="fig" rid="F7">7a</xref>, <xref ref-type="fig" rid="F7">7b</xref>, <xref ref-type="fig" rid="F7">7d</xref>, <xref ref-type="fig" rid="F7">7e</xref>) or faintly darkened, especially in large females; pedicel and extreme base of flagellomere 1 always black on upper side.</p><fig id="F7" position="float" orientation="portrait"><label>Figure 7.</label><caption><p>Different aspects of a male (specimen RN0151) of <italic><tp:taxon-name>Polistes bischoffi</tp:taxon-name></italic> Weyrauch, 1937: <bold>a</bold> frontal view of head <bold>b</bold> lateral view of lower face with malar space and mandible <bold>c</bold> dorsal view of body <bold>d</bold> lateral view of head, mesosoma, and base of metasoma <bold>e</bold> lateral view of body. The red arrow in <bold>b</bold> is pointing to the faint lateral ridge on clypeus. In <bold>d</bold> the white arrow is pointing to the yellow ventrolateral stripe of the pronotum, the red arrow to the lateral extension of terminal band on tergum 2, the black arrow to a large yellow spot on sternum 2 and the blue arrow on the yellow basal band of sternum 3.</p></caption><graphic xmlns:xlink="http://www.w3.org/1999/xlink" xlink:href="zookeys-400-067-g007.jpg" position="float" orientation="portrait" xlink:type="simple"/></fig><p>Females: Epicnemial carina reduced (<xref ref-type="fig" rid="F6">Figs 6c</xref>, <xref ref-type="fig" rid="F12">12b</xref>) or absent. Hypopygium black. Metacoxa usually black, seldom spotted yellow on upper side. Mesoscutum usually black, seldom with minute pair of yellow spots (<xref ref-type="fig" rid="F6">Fig. 6e</xref>; arrow). Propodeum laterally usually with yellow spot (<xref ref-type="fig" rid="F6">Fig. 6c</xref>; arrow). Clypeus breadth: malar space 3.85–4.55; head breadth: malar space 9.02–10.89; malar space: lateral ocelli distance 0.79–1.11; metatibia length: malar space 9.57–11.5; terminal flagellomere length: malar space 1.00–1.24.</p><p>Males: Gena in dorsal view immediately narrowing behind eye (<xref ref-type="fig" rid="F12">Fig. 12m</xref>). Epicnemium and mesosternum yellow. Head breadth: head height 1.21–1.29; lower <!--PageBreak-->face: clypeus breadth 1.47–1.63; terminal flagellomere length: lateral ocelli distance 1.19–1.55; terminal flagellomere length: malar space 1.93–2.75; terminal flagellomere length: terminal flagellomere breadth 2.46–2.87.</p></tp:treatment-sec><tp:treatment-sec sec-type="Description of female"><title>Description of female.</title><p>Body length 9.9–14.1 mm (n = 22); forewing length 7.8–11.4 mm (n = 22).</p><p>Head: Clypeus yellow, with a black margin and a large central black spot usually isolated (<xref ref-type="fig" rid="F6">Fig. 6a</xref>) but seldom shaped like a (rhomboid) crossband reaching lateral margin. Face with large, almost triangular yellow spot touching inner orbit (<xref ref-type="fig" rid="F6">Fig. 6a</xref>). Upper gena with small, elongate spot (<xref ref-type="fig" rid="F6">Figs 6c</xref>, <xref ref-type="fig" rid="F6">6d</xref>). Frons with usually uninterrupted horizontal yellow stripe (<xref ref-type="fig" rid="F6">Fig. 6a</xref>).</p><p>Mesosoma: Change in sculpture between coarse mesepisternum and smooth epicnemium frequently gradual (<xref ref-type="fig" rid="F12">Fig. 12b</xref>). Pronotum along posterior margin with pair of longitudinal yellow stripes not reaching yellow cross stripe on pronotal collar (<xref ref-type="fig" rid="F6">Fig. 6e</xref>). Scutellum with pair of yellow, somewhat triangular spots, followed by rectangular pair of spots on metanotum and crescent-shaped pair of spots on dorsal propodeum (<xref ref-type="fig" rid="F6">Fig. 6e</xref>). Mesopleuron with yellow spot (<xref ref-type="fig" rid="F6">Figs 6c</xref>, <xref ref-type="fig" rid="F6">6d</xref>). Propodeal valve yellow (<xref ref-type="fig" rid="F6">Fig. 6c</xref>). Tegula yellow anteriorly and posteriorly, with transparent area in between (<xref ref-type="fig" rid="F6">Fig. 6e</xref>). Legs apically yellow and orange, black only on coxa, trochanter and most of femur (<xref ref-type="fig" rid="F6">Figs 6d</xref>, <xref ref-type="fig" rid="F6">6e</xref>), including base.</p><p>Metasoma: Each tergum with continuous, but indented terminal yellow band (<xref ref-type="fig" rid="F6">Figs 6d</xref>, <xref ref-type="fig" rid="F6">6e</xref>). Tergum 2 also with two large yellow spots (<xref ref-type="fig" rid="F6">Fig. 6e</xref>). Tergum 1 occasionally with two small yellow spots. Sterna 2 and 3 with continuous terminal yellow bands, on sternum 3 occasionally centrally indented close to interruption. Sternum 4 with interrupted terminal yellow band. Sternum 5 with broadly interrupted terminal band, reduced to two lateral yellow spots.</p></tp:treatment-sec><tp:treatment-sec sec-type="Description of male"><title>Description of male.</title><p>Body length 11.3–13.4 mm (n = 8); forewing length 9.3–9.8 mm (n = 8).</p><p>Head: Mandibles, malar space, clypeus (<xref ref-type="fig" rid="F7">Figs 7a</xref>, <xref ref-type="fig" rid="F7">7b</xref>), elongate spot on upper gena (<xref ref-type="fig" rid="F7">Figs 7c</xref>, <xref ref-type="fig" rid="F7">7d</xref>, <xref ref-type="fig" rid="F7">7e</xref>), face and inferior frons yellow. Superior frons, vertex, occiput and back of head black (<xref ref-type="fig" rid="F7">Figs 7a</xref>, <xref ref-type="fig" rid="F7">7c</xref>, <xref ref-type="fig" rid="F7">7e</xref>). Clypeus apically rounded (<xref ref-type="fig" rid="F7">Fig. 7a</xref>), with faint lateral ridges extending toward orbital bays (<xref ref-type="fig" rid="F7">Fig. 7b</xref>; arrow).</p><p>Mesosoma: Pronotum with yellow cross stripe along collar, often extending down both sides to longitudinal pair of yellow stripes along pronotal side margin (<xref ref-type="fig" rid="F7">Fig. 7d</xref>; white arrow). Epicnemium and mesosternum yellow (<xref ref-type="fig" rid="F7">Fig. 7d</xref>). Legs yellow and partially orange, except for superior side of coxa, trochanter and femur, which are black (<xref ref-type="fig" rid="F7">Figs 7d</xref>, <xref ref-type="fig" rid="F7">7e</xref>). Rest of mesosoma colored as in females.</p><p>Metasoma: Tergum 2 with terminal yellow band laterally extending towards base (<xref ref-type="fig" rid="F7">Fig. 7d</xref>; red arrow), even if occasionally interrupted. Terga otherwise colored as in females. Sternum 2 with pair of large yellow spots mostly isolated (<xref ref-type="fig" rid="F7">Fig. 7d</xref>; black arrow), seldom fused. Sternum 3 with both terminal and basal yellow bands (<xref ref-type="fig" rid="F7">Fig. 7d</xref>; blue arrow). Sterna 4 and 5 both with continuous terminal yellow band, the latter interrupted on sternum 6 and absent on hypopygium.</p></tp:treatment-sec><tp:treatment-sec sec-type="Comments"><title>Comments.</title><p>This is one of the smallest <!--PageBreak--><italic><tp:taxon-name>Polistes</tp:taxon-name></italic> species in Europe and besides <italic><tp:taxon-name>Polistes helveticus</tp:taxon-name></italic> sp. n., the only one with often absent epicnemial carina in the female sex. The two locally syntopic species (<xref ref-type="fig" rid="F11">Fig. 11</xref>; <xref ref-type="bibr" rid="B56">Neumeyer et al. 2011</xref>) are, however, easy to distinguish in both sexes due to differently colored antennae. Furthermore, the ratio metatibia length: malar space is an unambiguous separator for females, whereas the best separating ratio for males (<italic><tp:taxon-name>Polistes bischoffi</tp:taxon-name></italic>, <italic><tp:taxon-name>Polistes helveticus</tp:taxon-name></italic> sp. n.) is the ratio terminal flagellomere length: malar space (<xref ref-type="table" rid="T5">Table 5</xref>). The same ratio weakly separates the sometimes similar females of <italic><tp:taxon-name>Polistes bischoffi</tp:taxon-name></italic> and <italic><tp:taxon-name>Polistes gallicus</tp:taxon-name></italic>. It is impossible to confuse the males of <italic><tp:taxon-name>Polistes bischoffi</tp:taxon-name></italic> with the males of <italic><tp:taxon-name>Polistes hellenicus</tp:taxon-name></italic> or <italic><tp:taxon-name>Polistes biglumis</tp:taxon-name></italic> due to the strikingly different color patterns and the diagnostic head shape of <italic><tp:taxon-name>Polistes biglumis</tp:taxon-name></italic> males within the <italic>gallicus</italic>-group.</p><p>Two morphs can be distinguished within <italic><tp:taxon-name>Polistes bischoffi</tp:taxon-name></italic> (rev. status), one with the flagellum entirely bright (yellow to orange) and the other with the flagellum dorsally faintly darkened. Often, the brighter morph (e.g. RN0137) has the clypeus with a central black spot (<xref ref-type="fig" rid="F6">Fig. 6a</xref>), whereas in the darker morph the clypeus usually has a horizontal black band reaching the lateral margin. These two color morphs are probably the two extremes of an otherwise gradual continuum, but more individuals would have to be examined to verify this hypothesis. It would be even more important to examine whether such color variations are associated with geography or not. Limited evidence suggests that these variations are not associated with geographic location, since two nests were found (16 Aug 2013) in Zurich (Katzensee Allmend) with both morphs in each. In these colonies, the dark morph was more common among large females (presumably young queens), rather than among small females (presumably workers) or males. Also the neotype (RN0366) of <italic><tp:taxon-name>Polistes bischoffi</tp:taxon-name></italic> belongs to the darker morph and is presumably a queen, since it was collected on 19 April. More observations are needed to confirm this correlation between coloration and caste. Different color morphs within the same nest population are also reported in <italic><tp:taxon-name>Polistes gallicus</tp:taxon-name></italic> (<xref ref-type="bibr" rid="B35">Gusenleitner 1985</xref>: 105).</p></tp:treatment-sec><tp:treatment-sec sec-type="Distribution"><title>Distribution.</title><p>Based on the material that we have examined, <italic><tp:taxon-name>Polistes bischoffi</tp:taxon-name></italic> occurs at least in Southern Europe and Turkey from the Atlantic coast of southern France to Turkish Kurdistan (<xref ref-type="fig" rid="F11">Fig. 11</xref>). The northernmost confirmed locality is in the Pannonian region of Austria (Neusiedl am See), followed by several localities in Switzerland where the species occured already in 1927 at the river Versoix near Geneva (individuals RN0170, RN0171). In all other, more northern Swiss sites <italic><tp:taxon-name>Polistes bischoffi</tp:taxon-name></italic> occurs syntopically (<xref ref-type="bibr" rid="B56">Neumeyer et al. 2011</xref>) with <italic><tp:taxon-name>Polistes helveticus</tp:taxon-name></italic> sp. n. and was not detected before 1992, suggesting a possible recent range expansion due to climate warming.</p></tp:treatment-sec><tp:treatment-sec sec-type="Ecology"><title>Ecology.</title><p>According to our experience in Switzerland, <!--PageBreak--><italic><tp:taxon-name>Polistes bischoffi</tp:taxon-name></italic> appears to be restricted to large wetlands, especially to fens on lake shores, more so than <italic><tp:taxon-name>Polistes helveticus</tp:taxon-name></italic> sp. n. The altitudinal records range from sea level for several beach records (see “Material examined”), including the neotype (RN0366), to 540 m a.s.l. for a female (RN0076) in Switzerland (Wetzikon, Canton of Zurich). However, the Turkish locality (road from Yüksekova to Şemdinli) where three females (RN0363, RN0364, RN0365) were found was probably higher than 540 m a.s.l., since Yüksekova is situated at 1950 m, Şemdinli at 1450 m a.s.l., but the precise elevation of the locality is neither indicated on the label nor in the publication (<xref ref-type="bibr" rid="B52">Madl 1997</xref>: 824). Most individuals were found in August or September. The earliest record in the season is the neotype female from Galeria on 19 Apr 2002, the latest a female from a still-active nest in Mönchaltorf on 10 September 2010. The earliest male (RN0022) recorded so far was captured at Pfäffikon (Switzerland) on 10 Aug 2011, whereas the latest males (RN0082, RN0083) recorded are from Wetzikon on 09 Sep 2011. Nesting habits are apparently similar to those of <italic><tp:taxon-name>Polistes helveticus</tp:taxon-name></italic> sp. n., even where the two species were encountered syntopically (<xref ref-type="bibr" rid="B56">Neumeyer et al. 2011</xref>). We also found two nests in Zurich (Katzensee Allmend, 16 Aug 2013) with more than 20 and 30 individuals, respectively. These two nests were larger than any of the 14 nests described by <xref ref-type="bibr" rid="B56">Neumeyer et al. (2011</xref>: 13). While the smaller of both nests was attached to the dry stem of an <tp:taxon-name>Apiaceae</tp:taxon-name>, the larger one was attached to the stem of a live yellow loosestrife (<italic><tp:taxon-name>Lysimachia vulgaris</tp:taxon-name></italic>).</p></tp:treatment-sec><tp:treatment-sec sec-type="Material examined"><title>Material examined.</title><p>Neotype ♀ (RN0366): France, Corsica, <bold>Galeria</bold>, <named-content xmlns:xlink="http://www.w3.org/1999/xlink" content-type="dwc:verbatimCoordinates" xlink:type="simple">42°25'11"N, 08°39'37"E</named-content>, 0 m, 19 Apr 2002, estuary, Christian Monnerat leg., NMBE coll.</p><p>Paralectotype: 1 ♀ (RN0287): Greece, ATTICA, <bold>Poros</bold>, Moritz von Leonhardi (1856-1910) leg., SDEI coll., labeled as follows: 1. “Poros” [handwritten; misspelled as “Toros” in <xref ref-type="bibr" rid="B77">Weyrauch 1939</xref>: 164; see <xref ref-type="bibr" rid="B10">Blüthgen 1961</xref>: 56]; 2. “Coll. v. Leonhardi” [printed]”; 3. “Poliistes [sic!] ♀ gallicus L.” [handwritten, possibly from v. Leonhardi; according to Stephan Blank (pers. comm.)]; 4. “Weyrauch det. 1937.” [handwritten]; 5. “Polistula bischoffi Weyrauch” [handwritten; possibly from Weyrauch; according to Stephan Blank (pers. comm.)]”.</p><p>Further material: 1 ♀ (RN0415): Austria, Burgenland, <bold>Neusiedl am See</bold>, 25 Jul 1989, Michael Madl leg., NHMW coll.; 1 ♀ (RN0414): 20 Aug 1991, Michael Madl leg., NHMW coll.; 1 ♀ (RN0323): FRANCE, BOUCHES- DU-RHÔNE, <bold>Miramas, Étang de Berre</bold>, 15 Jul 1979, M. Kühbandner leg., MSNV coll.; 1 ♀ (RN0380): <bold>Saintes-Maries-de-la-Mer, Camargue</bold>, 28 Jul 2002, J. &amp; I. Smit leg., JS coll.; 1 ♀ (RN0381): Hérault, <bold>Vendres</bold>, <named-content xmlns:xlink="http://www.w3.org/1999/xlink" content-type="dwc:verbatimCoordinates" xlink:type="simple">43°13'00"N, 03°14'38"E</named-content>, 0 m, 29 Jul 2009, beach, J. &amp; I. Smit leg., JS coll.; 2 ♀ (RN0382, RN0383): <bold>Palavas-les-Flots</bold>, 04 Jul 2005, dunes, J. &amp; I. Smit leg., JS coll.; 1 ♀ (RN0379): Landes, <bold>Vielle-Saint-Girons</bold>, <bold>Huchet</bold>, 04 Jul 2006, dunes, J. &amp; I. Smit leg., JS coll.; 2 ♀ (RN0367, RN0368): Var, <bold>Fréjus, Saint-Aygulf</bold>, Jul 1924, Ferrière leg., NMBE coll.; 1 ♀ (RN0385): <bold>Roquebrune-sur-Argens</bold>, 14 Jul 2001, J. &amp; I. Smit leg., JS coll.; 1 ♀ (RN0384): road (D560) from <bold>Saint-Maximin-la-Sainte-Baume</bold> to <bold>Nans-les-Pins</bold>, 350 m, 15 Jul 2001, J. &amp; I. Smit leg., JS coll.; 1 ♀ (RN0370): Vaucluse, <bold>Villelaure</bold>, 18 Jul 2000, Jan Smit leg., JS coll.; 1 ♀ (RN0391): GREECE, Achaea, <bold>Kalogria</bold>, 01 Jul 2007, spit, Werner Arens leg., WA coll.; 1 ♀ (RN0390): Arcadia, <bold>Mantineia</bold> (archaeological site), 12 Jul 1997, Werner Arens leg., WA coll.; 1 ♀ (RN0389): 06 Jul 2007, Werner Arens leg., WA coll.; 2 ♀ (RN0372, RN0373): Euboea, <bold>Chalkida, Camping Paradiso</bold>, 15 Jul 1982, M. &amp; G. Osella leg., MCSNV coll.; 2 ♀ (RN0392, RN0393): Laconia, <bold>Chosiari, Vathi</bold>, 09 Jun 1998, beach, Werner Arens leg., WA coll.; 1 ♀ (RN0322): ITALY, LAZIO, <bold>Roma, Torrimpietra</bold>, 10 Aug 1971, Heiss leg., MSNV coll.; 1 ♀ (RN0410): <bold>Roma</bold>, Sep 1942, O. Querci, MSNM coll.; 1 ♀ (RN0411): Lombardia, <bold>Guardamiglio, Fiume Po</bold>, 12 Aug 1974, river bank, Vincenzo Ferri <!--PageBreak-->leg., MSNM coll.; 1 ♀ (RN0409): Piemonte, <bold>Cameri, Cascina Galdina</bold>, 11 Jul 1981, glade, Vincenzo Ferri leg., MSNM coll.; 1 ♀ (RN0371): <bold>Lombardore</bold>, Sep 1972, Osella leg., MCSNV coll.; 2 ♀ (RN0170, RN0171): SWITZERLAND, CANTON GENEVA, <bold>Versoix</bold>, “<bold>vers la Versoix</bold>”, 1 Jul 1927, anon. leg., MHNG coll.; 1 ♀ (RN0156): CANTON VAUD, <bold>Chabrey, La Morette</bold>, 8 Sep 1992, fen, Richard Vernier leg., MHNN coll.; 4 ♀ (RN0135, RN0136, RN0141, RN0148): CANTON ZURICH, <bold>Greifensee, Böschen:</bold> <named-content xmlns:xlink="http://www.w3.org/1999/xlink" content-type="dwc:verbatimCoordinates" xlink:type="simple">47°22'21.46"N, 08°40'03.38"E</named-content>, 436 m, 11 Aug 2010, fen rotation fallow, Rainer Neumeyer leg., MZL coll.; 1 ♀ + 1 ♂ (RN0147, RN0150): <named-content xmlns:xlink="http://www.w3.org/1999/xlink" content-type="dwc:verbatimCoordinates" xlink:type="simple">47°22'21.46"N, 08°40'03.38"E</named-content>, 436 m, 11 Aug 2010, fen rotation fallow, Rainer Neumeyer leg., AMNH coll.; 1 ♀ (RN0146): <named-content xmlns:xlink="http://www.w3.org/1999/xlink" content-type="dwc:verbatimCoordinates" xlink:type="simple">47°22'20.36"N, 08°40'02.49"E</named-content>, 436 m, 11 Aug 2010, fen rotation fallow, Rainer Neumeyer leg., CM coll.; 1 ♀ (RN0142): <named-content xmlns:xlink="http://www.w3.org/1999/xlink" content-type="dwc:verbatimCoordinates" xlink:type="simple">47°22'20.59"N, 08°40'02.64"E</named-content>, 436 m, 11 Aug 2010, fen rotation fallow, Rainer Neumeyer leg., MH coll.; 1 ♀ (RN0137) + 1 ♂ (RN0151): <bold>Mönchaltorf, Seewisen</bold>, <named-content xmlns:xlink="http://www.w3.org/1999/xlink" content-type="dwc:verbatimCoordinates" xlink:type="simple">47°19'17.08"N, 08°41'56.05"E</named-content>, 436 m, 11 Aug 2010, fen rotation fallow, Rainer Neumeyer leg., NMBE coll.; 1 ♀ (RN0140): <named-content xmlns:xlink="http://www.w3.org/1999/xlink" content-type="dwc:verbatimCoordinates" xlink:type="simple">47°19'17.80"N, 08°41'54.97"E</named-content>, 436 m, 11 Aug 2010, fen rotation fallow, Rainer Neumeyer leg., CSE coll.; 1 ♀ (RN0001): <bold>Pfäffikon, Auslikon</bold>, <named-content xmlns:xlink="http://www.w3.org/1999/xlink" content-type="dwc:verbatimCoordinates" xlink:type="simple">47°20'47.75"N, 08°47'50.16"E</named-content>, 539 m, 10 May 2011, fen, Rainer Neumeyer leg., RN coll.; 1 ♂ (RN0022): <bold>Pfäffikon, Birchen</bold>, <named-content xmlns:xlink="http://www.w3.org/1999/xlink" content-type="dwc:verbatimCoordinates" xlink:type="simple">47°21'03.19"N, 08°47'31.73"E</named-content>, 538 m, 10 Aug 2011, fen, Rainer Neumeyer leg., RN coll.; 1 ♀ (RN0169): <bold>Regensdorf, Altburg</bold>, 24 Jul 1997, hill near fen, Bernhard Merz leg., MHNG coll.; 1 ♀ (RN0145): <bold>Schwerzenbach, Böschen</bold>, <named-content xmlns:xlink="http://www.w3.org/1999/xlink" content-type="dwc:verbatimCoordinates" xlink:type="simple">47°22'21.48"N, 08°40'01.19"E</named-content>, 436 m, 11 Aug 2010, fen rotation fallow, Rainer Neumeyer leg., NML coll.; 1 ♀ (RN0149): <named-content xmlns:xlink="http://www.w3.org/1999/xlink" content-type="dwc:verbatimCoordinates" xlink:type="simple">47°22'21.35"N, 08°40'00.85"E</named-content>, 436 m, 11 Aug 2010, fen rotation fallow, Rainer Neumeyer leg., NHMB coll.; 1 ♀ (RN0143): <named-content xmlns:xlink="http://www.w3.org/1999/xlink" content-type="dwc:verbatimCoordinates" xlink:type="simple">47°22'21.39"N, 08°40'00.75"E</named-content>, 436 m, 11 Aug 2010, fen rotation fallow, Rainer Neumeyer leg., ETHZ coll.; 1 ♀ (RN0144): <named-content xmlns:xlink="http://www.w3.org/1999/xlink" content-type="dwc:verbatimCoordinates" xlink:type="simple">47°22'21.39"N, 08°40'00.90"E</named-content>, 436 m, 11 Aug 2010, fen rotation fallow, Rainer Neumeyer leg., MCSNL coll.; 1 ♀ (RN0076): <bold>Wetzikon, Himmerich:</bold> <named-content xmlns:xlink="http://www.w3.org/1999/xlink" content-type="dwc:verbatimCoordinates" xlink:type="simple">47°20'07.85"N, 08°47'31.05"E</named-content>, 540 m, 02 Sep 2011, fen, Rainer Neumeyer leg., RN coll.; 1 ♀ (RN0105): <bold>Wetzikon, Robenhuserriet</bold>, <named-content xmlns:xlink="http://www.w3.org/1999/xlink" content-type="dwc:verbatimCoordinates" xlink:type="simple">47°20'11.31"N, 08°47'14.84"E</named-content>, 538 m, 17 Aug 2012, fen, Rainer Neumeyer leg., BNM coll.; 1 ♂ (RN0075): <bold>Wetzikon, Seeriet</bold>, <named-content xmlns:xlink="http://www.w3.org/1999/xlink" content-type="dwc:verbatimCoordinates" xlink:type="simple">47°20'30.24"N, 08°47'10.89"E</named-content>, 538 m, 02 Sep 2011, fen, Rainer Neumeyer leg., RN coll.; 2 ♂ (RN0082, RN0083): <named-content xmlns:xlink="http://www.w3.org/1999/xlink" content-type="dwc:verbatimCoordinates" xlink:type="simple">47°20'30.24"N, 08°47'10.89"E</named-content>, 538 m, 09 Sep 2011, fen, Rainer Neumeyer leg., RN coll.; 1 ♀ (RN0077): <named-content xmlns:xlink="http://www.w3.org/1999/xlink" content-type="dwc:verbatimCoordinates" xlink:type="simple">47°20'29.54"N, 08°47'23.73"E</named-content>, 537 m, 02 Sep 2011, fen, Rainer Neumeyer leg., RN coll.; 1 ♂ (RN0328): <bold>Zürich, Katzensee Allmend</bold>, <named-content xmlns:xlink="http://www.w3.org/1999/xlink" content-type="dwc:verbatimCoordinates" xlink:type="simple">47°25'53.05"N, 08°30'26.15"E</named-content>, 438 m, 16 Aug 2013, fen, André Rey leg., AR coll.; 4 ♀ (RN0329, RN0330, RN0331, RN0332) + 3 ♂ (RN0333, RN0335, RN0336): 19 Aug 2013, Rainer Neumeyer leg., RN coll.; 1 ♂ (RN0334): 19 Aug 2013, Rainer Neumeyer leg., NHM coll.; 2 ♀ (RN0337, RN0338) + 2 ♂ (RN0339, RN0340): <named-content xmlns:xlink="http://www.w3.org/1999/xlink" content-type="dwc:verbatimCoordinates" xlink:type="simple">47°25'56.74"N, 08°30'22.41"E</named-content>, 438 m, 19 Aug 2013, fen, Rainer Neumeyer leg., RN coll.; 3 ♀ (RN0363, RN0364, RN0365): Turkey, Hekarî, road from <bold>Yüksekova</bold> to <bold>Şemdinli</bold> [“Sendili”], 1450–1950 m, marshy meadow [<italic>Sumpfwiese</italic>], 05 Jun 1971, Michael Madl leg., NHMW coll.</p><!--PageBreak--></tp:treatment-sec><tp:treatment-sec><!--Section generated to contain objects referenced in tp:taxon-treatment.--><fig id="F10" position="float" orientation="portrait"><label>Figure 10.</label><caption><p>Different aspects of a male (individual RN0153) of <italic><tp:taxon-name>Polistes helveticus</tp:taxon-name></italic> sp. n.: <bold>a</bold> frontal view of head <bold>b</bold> anterolateral view of lower face <bold>c</bold> lateral view of body <bold>d</bold> dorsal view of body. The arrows are pointing to the isolated black area (<bold>a</bold>) bordering the torulus, the very faint lateral ridges of clypeus (<bold>b</bold>) or the ventrolateral angle of the pronotum (<bold>c</bold>).</p></caption><graphic xmlns:xlink="http://www.w3.org/1999/xlink" xlink:href="zookeys-400-067-g010.jpg" position="float" orientation="portrait" xlink:type="simple"/></fig><fig id="F11" position="float" orientation="portrait"><label>Figure 11.</label><caption><p>Distribution of examined specimens of <italic><tp:taxon-name>Polistes bischoffi</tp:taxon-name></italic> Weyrauch, 1937 and <italic><tp:taxon-name>Polistes helveticus</tp:taxon-name></italic> sp. n. While <italic><tp:taxon-name>Polistes bischoffi</tp:taxon-name></italic> mainly occurs from Southern Europe to Western Asia, <italic><tp:taxon-name>Polistes helveticus</tp:taxon-name></italic> appears to have a more northern distribution in Central Europe. Thus far, the only incidences of syntopy (<italic><tp:taxon-name>Polistes bischoffi</tp:taxon-name></italic>, <italic><tp:taxon-name>Polistes helveticus</tp:taxon-name></italic>) are from Switzerland.</p></caption><graphic xmlns:xlink="http://www.w3.org/1999/xlink" xlink:href="zookeys-400-067-g011.jpg" position="float" orientation="portrait" xlink:type="simple"/></fig><fig id="F3" position="float" orientation="portrait"><label>Figure 3.</label><caption><p>Shape PCA of all five OTUs of the <italic><tp:taxon-name>Polistes gallicus</tp:taxon-name></italic>-group. <bold>a, b</bold> Scatterplot of first against second shape PC <bold>a</bold> females <bold>b</bold> males <bold>c, d</bold> Scatterplot of isosize against first shape PC <bold>c</bold> females <bold>d</bold> males. Symbols: orange circles = <italic><tp:taxon-name>Polistes biglumis</tp:taxon-name></italic>, purple triangles = <italic><tp:taxon-name>Polistes bischoffi</tp:taxon-name></italic>, green diamonds = <italic><tp:taxon-name>Polistes gallicus</tp:taxon-name></italic>, blue rectangles = <italic><tp:taxon-name>Polistes hellenicus</tp:taxon-name></italic>, red dots = <italic><tp:taxon-name>Polistes helveticus</tp:taxon-name></italic>. In parentheses, the variance explained by each shape PC. Encircled upper case letters show the position of the type specimens of various nominal taxa: (<bold>A</bold>) <italic><tp:taxon-name>Polistes bimaculatus pamirensis</tp:taxon-name></italic> Zirngiebl, 1955, syntypes; (<bold>B</bold>) <italic><tp:taxon-name>Polistes bimaculatus nigrinotum</tp:taxon-name></italic> Zirngiebl, 1955, holotype; (<bold>C</bold>) <italic><tp:taxon-name>Polistes bischoffi</tp:taxon-name></italic> Weyrauch, 1937, neotype; (<bold>D</bold>) <italic><tp:taxon-name>Polistes foederatus obscuricornis</tp:taxon-name></italic> Mader, 1936, syntypes; (<bold>E</bold>) <italic><tp:taxon-name>Polistes omissus ordubadensis</tp:taxon-name></italic> Zirngiebl, 1955, holotype; (<bold>F</bold>) <italic><tp:taxon-name>Polistes omissus kaszabi</tp:taxon-name></italic> Giordani Soika, 1970, holotype; (<bold>G</bold>) <italic><tp:taxon-name>Polistes foederatus albellus</tp:taxon-name></italic> Giordani Soika, 1976, paratype; (<bold>H</bold>) <italic><tp:taxon-name>Polistes helveticus</tp:taxon-name></italic> Neumeyer sp. n., holotype; (<bold>I</bold>) <italic><tp:taxon-name>Polistes dubius</tp:taxon-name></italic> Kohl, 1898, lectotype; (<bold>J</bold>) <italic><tp:taxon-name>Polistes foederatus</tp:taxon-name></italic> Kohl, 1898, holotype; (<bold>K</bold>) <italic><tp:taxon-name>Polistes gallicus mongolicus</tp:taxon-name></italic> Buysson, 1911, syntype; (<bold>L</bold>) <italic><tp:taxon-name>Polistes hellenicus</tp:taxon-name></italic> Arens, 2011, holotype.</p></caption><graphic xmlns:xlink="http://www.w3.org/1999/xlink" xlink:href="zookeys-400-067-g003.jpg" position="float" orientation="portrait" xlink:type="simple"/></fig><fig id="F12" position="float" orientation="portrait"><label>Figure 12.</label><caption><p>Drawings of morphological characters used in the key to European paper wasps (<italic><tp:taxon-name>Polistes</tp:taxon-name></italic>) of the <italic>gallicus</italic>-group: Mesopleuron with abrupt (<bold>a</bold>) or gradual (<bold>b</bold>) sculpture change; female antennae with dark (<bold>c</bold>) or bright (<bold>d</bold>) upper side of flagellomeres; male apical flagellum dark (<bold>e</bold>) or bright (<bold>f</bold>) on upper side; head in frontal view with black band across clypeus (<bold>g</bold>) or isolated black spot (<bold>h</bold>); apical mesosoma in dorsal view with drop-shaped spots on mesoscutum, posterior pronotal stripes ending far from pronotal carina (<bold>i</bold>) or without drop-shaped spots, pronotal stripes approaching pronotal carina (<bold>k</bold>); head in dorsal view with genae convex (<bold>l</bold>) or immediately narrowing (<bold>m</bold>). Drawings <bold>a, b, c, d, f</bold> are courtesy of H. Cigler, <bold>g, h, i, k</bold> of D. Lawniczak, and <bold>e, l, m</bold> of CSCF.</p></caption><graphic xmlns:xlink="http://www.w3.org/1999/xlink" xlink:href="zookeys-400-067-g012.jpg" position="float" orientation="portrait" xlink:type="simple"/></fig><table-wrap id="T5" position="float" orientation="portrait"><label>Table 5.</label><caption><p>Best ratios found by the LDA ratio extractor for separating various groupings of <italic><tp:taxon-name>Polistes</tp:taxon-name></italic>. Asterisks mark those comparisons, where the groups have very little or no overlap and the best ratios thus were eligible for use in the identification key.</p></caption><table><tbody><tr><td rowspan="1" colspan="6"><bold>females</bold></td></tr><tr><td rowspan="1" colspan="1">group comparison</td><td rowspan="1" colspan="1">best ratio</td><td rowspan="1" colspan="1">range group 1</td><td rowspan="1" colspan="1">range group 2</td><td rowspan="1" colspan="1">standard distance</td><td rowspan="1" colspan="1">δ</td></tr><tr><td rowspan="1" colspan="1"><italic>biglumis</italic>–rest*</td><td rowspan="1" colspan="1">msp.l:  pol.l</td><td rowspan="1" colspan="1">1.22–1.76</td><td rowspan="1" colspan="1">0.79–1.24</td><td rowspan="1" colspan="1">4.62</td><td rowspan="1" colspan="1">0.29</td></tr><tr><td rowspan="1" colspan="1"><italic>helveticus–bischoffi</italic>*</td><td rowspan="1" colspan="1">tib3.l:  msp.l</td><td rowspan="1" colspan="1">7.61–9.33</td><td rowspan="1" colspan="1">9.57–11.5</td><td rowspan="1" colspan="1">6.19</td><td rowspan="1" colspan="1">0.10</td></tr><tr><td rowspan="1" colspan="1"><italic>helveticus–gallicus</italic></td><td rowspan="1" colspan="1">hea.b:  msp.l</td><td rowspan="1" colspan="1">7.29–8.80</td><td rowspan="1" colspan="1">8.23–10.08</td><td rowspan="1" colspan="1">4.34</td><td rowspan="1" colspan="1">0.05</td></tr><tr><td rowspan="1" colspan="1"><italic>helveticus–hellenicus</italic></td><td rowspan="1" colspan="1">tib3.l:  msp.l</td><td rowspan="1" colspan="1">7.61–9.33</td><td rowspan="1" colspan="1">9.00–11.13</td><td rowspan="1" colspan="1">4.72</td><td rowspan="1" colspan="1">0.09</td></tr><tr><td rowspan="1" colspan="1"><italic>bischoffi–gallicus</italic></td><td rowspan="1" colspan="1">flglast.l:  msp.l</td><td rowspan="1" colspan="1">1.00–1.24</td><td rowspan="1" colspan="1">0.84–1.07</td><td rowspan="1" colspan="1">4.07</td><td rowspan="1" colspan="1">0.19</td></tr><tr><td rowspan="1" colspan="1"><italic>bischoffi–hellenicus</italic></td><td rowspan="1" colspan="1">flglast.l:  msp.l</td><td rowspan="1" colspan="1">1.00–1.24</td><td rowspan="1" colspan="1">0.74–1.11</td><td rowspan="1" colspan="1">4.25</td><td rowspan="1" colspan="1">0.22</td></tr><tr><td rowspan="1" colspan="6"><bold>males</bold></td></tr><tr><td rowspan="1" colspan="1">group comparison</td><td rowspan="1" colspan="1">best ratio</td><td rowspan="1" colspan="1">range group 1</td><td rowspan="1" colspan="1">range group 2</td><td rowspan="1" colspan="1">standard distance</td><td rowspan="1" colspan="1">δ</td></tr><tr><td rowspan="1" colspan="1"><italic>biglumis</italic>–rest*</td><td rowspan="1" colspan="1">lof.l:  cly.b</td><td rowspan="1" colspan="1">1.29–1.45</td><td rowspan="1" colspan="1">1.46–1.69</td><td rowspan="1" colspan="1">8.36</td><td rowspan="1" colspan="1">0.31</td></tr><tr><td rowspan="1" colspan="1"><italic>helveticus–bischoffi</italic>*</td><td rowspan="1" colspan="1">flglast.l:  msp.l</td><td rowspan="1" colspan="1">1.08–1.72</td><td rowspan="1" colspan="1">1.93–2.75</td><td rowspan="1" colspan="1">6.82</td><td rowspan="1" colspan="1">0.08</td></tr><tr><td rowspan="1" colspan="1"><italic>helveticus–gallicus</italic></td><td rowspan="1" colspan="1">flglast.l:  pol.l</td><td rowspan="1" colspan="1">0.83–1.32</td><td rowspan="1" colspan="1">1.09–1.55</td><td rowspan="1" colspan="1">3.54</td><td rowspan="1" colspan="1">0.09</td></tr><tr><td rowspan="1" colspan="1"><italic>helveticus–hellenicus</italic></td><td rowspan="1" colspan="1">flglast.l:  msp.l</td><td rowspan="1" colspan="1">1.08–1.72</td><td rowspan="1" colspan="1">1.44–2.16</td><td rowspan="1" colspan="1">5.92</td><td rowspan="1" colspan="1">0.01</td></tr><tr><td rowspan="1" colspan="1"><italic>bischoffi–gallicus</italic></td><td rowspan="1" colspan="1">flglast.l:  msp.l</td><td rowspan="1" colspan="1">1.93–2.75</td><td rowspan="1" colspan="1">1.28–2.21</td><td rowspan="1" colspan="1">3.50</td><td rowspan="1" colspan="1">0.18</td></tr><tr><td rowspan="1" colspan="1"><italic>bischoffi–hellenicus</italic>*</td><td rowspan="1" colspan="1">hea.b:  hea.h</td><td rowspan="1" colspan="1">1.21–1.29</td><td rowspan="1" colspan="1">1.15–1.21</td><td rowspan="1" colspan="1">6.27</td><td rowspan="1" colspan="1">0.10</td></tr></tbody></table></table-wrap></tp:treatment-sec><ref-list><ref id="B56"><mixed-citation xmlns:xlink="http://www.w3.org/1999/xlink" xlink:type="simple"><person-group><name name-style="western"><surname>Neumeyer</surname><given-names>R</given-names></name><name name-style="western"><surname>Gigon</surname><given-names>A</given-names></name><name name-style="western"><surname>Dobler Gross</surname><given-names>C</given-names></name></person-group> (<year>2011</year>) <article-title>Eine neue Feldwespe am Greifensee: Farbmorphe, Hybrid oder <italic>Polistes gallicus</italic> (Linnaeus, 1767)?</article-title><source>Entomo Helvetica</source><volume>4</volume>: <fpage>7</fpage>–<lpage>22</lpage>.</mixed-citation></ref><ref id="B75"><mixed-citation xmlns:xlink="http://www.w3.org/1999/xlink" xlink:type="simple"><person-group><name name-style="western"><surname>Weyrauch</surname><given-names>W</given-names></name></person-group> (<year>1937</year>) <article-title>Zur Systematik und Biologie der Kuckuckswespen <italic>Pseudovespa</italic> und <italic>Pseudopolistes</italic>.</article-title><source>Zoologische Jahrbücher (Jena), Abteilung für Systematik, Ökologie und Geographie der Tiere</source><volume>70</volume>: <fpage>243</fpage>–<lpage>290</lpage>.</mixed-citation></ref><ref id="B76"><mixed-citation xmlns:xlink="http://www.w3.org/1999/xlink" xlink:type="simple"><person-group><name name-style="western"><surname>Weyrauch</surname><given-names>W</given-names></name></person-group> (<year>1938</year>) <article-title>Zur Systematik und Biologie der palaearktischen Polistinen.</article-title><source>Arbeiten über physiologische und angewandte Entomologie aus Berlin-Dahlem</source><volume>5</volume>(<issue>3</issue>): <fpage>273</fpage>–<lpage>278</lpage>.</mixed-citation></ref><ref id="B77"><mixed-citation xmlns:xlink="http://www.w3.org/1999/xlink" xlink:type="simple"><person-group><name name-style="western"><surname>Weyrauch</surname><given-names>W</given-names></name></person-group> (<year>1939</year>) <article-title>Zur Systematik der paläarktischen Polistinen auf biologischer Grundlage.</article-title><source>Archiv für Naturgeschichte</source>, <series>Neue Folge</series><volume>8</volume>(<issue>2</issue>): <fpage>145</fpage>–<lpage>197</lpage>.</mixed-citation></ref><ref id="B40"><mixed-citation xmlns:xlink="http://www.w3.org/1999/xlink" xlink:type="simple"><person-group><name name-style="western"><surname>ICZN</surname></name></person-group> (<year>2012</year>) <source>International Code of Zoological Nomenclature</source>. <ext-link ext-link-type="uri" xlink:href="http://www.nhm.ac.uk/hosted-sites/iczn/code/" xlink:type="simple">www.nhm.ac.uk/hosted-sites/iczn/code/</ext-link></mixed-citation></ref><ref id="B9"><mixed-citation xmlns:xlink="http://www.w3.org/1999/xlink" xlink:type="simple"><person-group><name name-style="western"><surname>Blüthgen</surname><given-names>P</given-names></name></person-group> (<year>1956</year>) <article-title>Über einige <italic>Polistes</italic>-Arten der Zoolog. Staatssammlung in München.</article-title><source>Nachrichtenblatt der Bayerischen Entomologen</source><volume>5</volume>(<issue>9</issue>): <fpage>81</fpage>–<lpage>86</lpage>.</mixed-citation></ref><ref id="B10"><mixed-citation xmlns:xlink="http://www.w3.org/1999/xlink" xlink:type="simple"><person-group><name name-style="western"><surname>Blüthgen</surname><given-names>P</given-names></name></person-group> (<year>1961</year>) <source>Die Faltenwespen Mitteleuropas</source>. <publisher-name>Abhandlungen der Deutschen Akademie der Wissenschaften zu Berlin, Klasse für Chemie, Geologie und Biologie</publisher-name><volume>1961</volume> (<issue>2</issue>): <size units="page">251 pp</size>.</mixed-citation></ref><ref id="B24"><mixed-citation xmlns:xlink="http://www.w3.org/1999/xlink" xlink:type="simple"><person-group><name name-style="western"><surname>Dvořák</surname><given-names>L</given-names></name><name name-style="western"><surname>Roberts</surname><given-names>SPM</given-names></name></person-group> (<year>2006</year>) <article-title>Key to the paper and social wasps of Central Europe.</article-title><source>Acta Entomologica Musei Nationalis Pragae</source><volume>46</volume>: <fpage>221</fpage>–<lpage>244</lpage>.</mixed-citation></ref><ref id="B34"><mixed-citation xmlns:xlink="http://www.w3.org/1999/xlink" xlink:type="simple"><person-group><name name-style="western"><surname>Guiglia</surname><given-names>D</given-names></name></person-group> (<year>1972</year>) <article-title>Les guêpes sociales d’Europe occidentale et septentrionale.</article-title><source>Faune de l’Europe et du basin méditerranéen</source><volume>6</volume>: <size units="page">181 pp</size>.</mixed-citation></ref><ref id="B54"><mixed-citation xmlns:xlink="http://www.w3.org/1999/xlink" xlink:type="simple"><person-group><name name-style="western"><surname>Mauss</surname><given-names>V</given-names></name><name name-style="western"><surname>Treiber</surname><given-names>R</given-names></name></person-group> (<year>2004</year>) <source>Bestimmungsschlüssel für die Faltenwespen (Hymenoptera: Masarinae, Polistinae, Vespinae) der Bundesrepublik Deutschland</source>, <publisher-name>DJN</publisher-name>, <publisher-loc>Hamburg</publisher-loc>, <fpage>2</fpage>–<lpage>53</lpage>.</mixed-citation></ref><ref id="B79"><mixed-citation xmlns:xlink="http://www.w3.org/1999/xlink" xlink:type="simple"><person-group><name name-style="western"><surname>Witt</surname><given-names>R</given-names></name></person-group> (<year>2009</year>) <source>Wespen.</source><publisher-name>Vademecum-Verlag</publisher-name>, <publisher-loc>Oldenburg, Germany</publisher-loc>, <lpage>400</lpage> pp.</mixed-citation></ref><ref id="B21"><mixed-citation xmlns:xlink="http://www.w3.org/1999/xlink" xlink:type="simple"><person-group><name name-style="western"><surname>Corti</surname><given-names>C</given-names></name><name name-style="western"><surname>Masseti</surname><given-names>M</given-names></name><name name-style="western"><surname>Delfino</surname><given-names>M</given-names></name><name name-style="western"><surname>Pérez-Mellado</surname><given-names>V</given-names></name></person-group> (<year>1999</year>) <article-title>Man and herpetofauna of the Mediterranean islands.</article-title><source>Revista Española de Herpetología</source><volume>13</volume>: <fpage>83</fpage>–<lpage>100</lpage>.</mixed-citation></ref><ref id="B46"><mixed-citation xmlns:xlink="http://www.w3.org/1999/xlink" xlink:type="simple"><person-group><name name-style="western"><surname>Kwet</surname><given-names>A</given-names></name></person-group> (<year>2005</year>) <source>Reptilien und Amphibien Europas.</source><publisher-name>Franckh-Kosmos</publisher-name>, <publisher-loc>Stuttgart</publisher-loc>, <lpage>252</lpage> pp.</mixed-citation></ref><ref id="B72"><mixed-citation xmlns:xlink="http://www.w3.org/1999/xlink" xlink:type="simple"><person-group><name name-style="western"><surname>Tolman</surname><given-names>T</given-names></name><name name-style="western"><surname>Lewington</surname><given-names>R</given-names></name></person-group> (<year>1997</year>) <source>Butterflies of Britain and Europe.</source><publisher-name>HarperCollins</publisher-name>, <publisher-loc>New York</publisher-loc>, <lpage>322</lpage> pp.</mixed-citation></ref><ref id="B35"><mixed-citation xmlns:xlink="http://www.w3.org/1999/xlink" xlink:type="simple"><person-group><name name-style="western"><surname>Gusenleitner</surname><given-names>J</given-names></name></person-group> (<year>1985</year>) <article-title>Bemerkenswertes über Faltenwespen VIII.</article-title><source>Nachrichtenblatt der Bayerischen Entomologen</source><volume>34</volume>: <fpage>105</fpage>–<lpage>110</lpage>.</mixed-citation></ref><ref id="B52"><mixed-citation xmlns:xlink="http://www.w3.org/1999/xlink" xlink:type="simple"><person-group><name name-style="western"><surname>Madl</surname><given-names>M</given-names></name></person-group> (<year>1997</year>) <article-title>Über Vespidae, Pompilidae, Scoliidae und Tiphiidae der Türkei.</article-title><source>Linzer biologische Beiträge</source><volume>29</volume>(<issue>2</issue>): <fpage>823</fpage>–<lpage>827</lpage>.</mixed-citation></ref></ref-list></tp:taxon-treatment>
