# Supplementary material for: A new species of the paper wasp genus Polistes (Hymenoptera, Vespidae, Polistinae) in Europe revealed by morphometrics and molecular analyses
Source: Zookeys. 2014 Apr 11;(400):67–118. doi: 10.3897/zookeys.400.6611 (PMC4023243; doi:10.3897/zookeys.400.6611)
Supplement: XML Treatment for Polistes gallicus [file zookeys.400.6611-treatment3.xml]

<!DOCTYPE tp:taxon-treatment
  PUBLIC "-//TaxonX//DTD Taxonomic Treatment Publishing DTD v0 20100105//EN" "tax-treatment-NSO.dtd">
<tp:taxon-treatment xmlns:tp="http://www.plazi.org/taxpub"><tp:treatment-meta><mixed-citation publication-type="journal"><person-group><name><surname>Neumeyer</surname><given-names>Rainer</given-names></name><name><surname>Baur</surname><given-names>Hannes</given-names></name><name><surname>Guex</surname><given-names>Gaston-Denis</given-names></name><name><surname>Praz</surname><given-names>Christophe</given-names></name></person-group><article-title>A new species of the paper wasp genus <italic>Polistes</italic> (Hymenoptera, Vespidae, Polistinae) in Europe revealed by morphometrics and molecular analyses</article-title><source>Zookeys</source><day>11</day><month>4</month><year>2014</year><volume>2014</volume><issue>400</issue><fpage>67</fpage><lpage>118</lpage><pub-id pub-id-type="doi">10.3897/zookeys.400.6611</pub-id></mixed-citation></tp:treatment-meta><tp:nomenclature><tp:taxon-name>
                            <tp:taxon-name-part taxon-name-part-type="genus">Polistes</tp:taxon-name-part>
                            <tp:taxon-name-part taxon-name-part-type="species">gallicus</tp:taxon-name-part>
                            <object-id xmlns:xlink="http://www.w3.org/1999/xlink" xlink:type="simple">http://species-id.net/wiki/Polistes_gallicus</object-id>
                        </tp:taxon-name><tp:taxon-authority>(Linnaeus, 1767)</tp:taxon-authority><tp:nomenclature-citation-list><tp:nomenclature-citation><tp:taxon-name>Vespa gallica</tp:taxon-name><comment> Linnaeus, 1767: 949 – Holotype male (LSL), type locality “Europa australi” [South of Europe] (not examined)</comment></tp:nomenclature-citation><tp:nomenclature-citation><tp:taxon-name>Polistes foederatus</tp:taxon-name><comment> Kohl, 1898: 90 – Lectotype male (NHMW), designated by <xref ref-type="bibr" rid="B8">Blüthgen (1943</xref>: 129), type locality Göygöl [“Transkauk., Helenendorf”], Azerbaijan (examined by RN)</comment></tp:nomenclature-citation><tp:nomenclature-citation><tp:taxon-name>Polistes gallicus mongolicus</tp:taxon-name><comment> Buysson, 1911: 218 – Syntypes males females (MNHN, ZIN), type locality road from Kuqa [“Koutchar”] to Karashahr [“Karachar”], China (Xinjiang autonomous region) (syntype male in MHNG examined by RN)</comment></tp:nomenclature-citation><tp:nomenclature-citation><tp:taxon-name>Polistes foederatus obscuricornis</tp:taxon-name><comment> Mader, 1936: 263 – Syntypes females (NHMW), type locality (island of) Krk, Croatia (2 syntypes examined by RN)</comment></tp:nomenclature-citation><tp:nomenclature-citation><tp:taxon-name>Polistula omissa</tp:taxon-name><comment> Weyrauch, 1938: 277 – Lectotype male (lost; see <xref ref-type="bibr" rid="B1">Arens 2011</xref>: 462), designated by <xref ref-type="bibr" rid="B77">Weyrauch 1939</xref>: 161, type locality Marseille, France, mentioned in <xref ref-type="bibr" rid="B77">Weyrauch (1939)</xref>: 161.</comment></tp:nomenclature-citation><tp:nomenclature-citation><tp:taxon-name>Polistes omissus ordubadensis</tp:taxon-name><comment> Zirngiebl, 1955: 381 – Holotype female (ZSM), type locality Ordubad, Azerbaijan (examined by RN)</comment></tp:nomenclature-citation><tp:nomenclature-citation><tp:taxon-name>Polistes omissus kaszabi</tp:taxon-name><comment> Giordani Soika, 1970: 327–328 – Holotype female (HNHM), type locality “Duusch ul” near Züünkharaa [„Zuun-Chara“], Mongolia (examined by RN)</comment></tp:nomenclature-citation><tp:nomenclature-citation><tp:taxon-name>Polistes foederatus albellus</tp:taxon-name><comment> Giordani Soika, 1976: 272 – Holotype female (HNHM, currently loaned elsewhere), type locality Bulgan aimag: Namnan ul mountains, 23 km NW of Somon Chutag, Mongolia (1 paratype female in MSNV examined by RN)</comment></tp:nomenclature-citation></tp:nomenclature-citation-list></tp:nomenclature><tp:treatment-sec sec-type="Diagnosis"><title>Diagnosis.</title><p>Relatively small and bright species with flagellum bright yellow to orange on upper side in both sexes; pedicel and extreme base of flagellomere 1 always black on upper side.</p><p>Females: Epicnemial carina distinct or reduced. Hypopygium black. Metacoxa frequently spotted yellow on upper side. Mesoscutum often with pair of yellow spots. Propodeum laterally with yellow spot on each side. Clypeus breadth: malar space 3.49–4.25; head breadth: malar space 8.23–10.08; malar space: lateral ocelli distance 0.87–1.2; metatibia length: malar space 8.26–11.88; terminal flagellomere length: malar space 0.84–1.07.</p><p>Males: Gena in dorsal view immediately narrowing behind eye. Epicnemium and mesosternum yellow. Head breadth: head height 1.17–1.27; lower face: clypeus breadth 1.46–1.6; terminal flagellomere length: lateral ocelli distance 1.09–1.55; terminal flagellomere length: malar space 1.28–2.21; terminal flagellomere length: terminal flagellomer breadth 1.84–3.2.</p></tp:treatment-sec><tp:treatment-sec sec-type="Comments"><title>Comments.</title><p>The holotype of <italic><tp:taxon-name>Vespa gallica</tp:taxon-name></italic> Linnaeus, 1767 (LINN 2790), presently held at the Linnean Society of London, is not available for loan. We have, however, examined pictures (<ext-link xmlns:xlink="http://www.w3.org/1999/xlink" ext-link-type="uri" xlink:href="http://linnean-online.org/16757/" xlink:type="simple">http://linnean-online.org/16757/</ext-link>). They clearly show the bright flagellum all around, excluding identity with <italic><tp:taxon-name>Polistes helveticus</tp:taxon-name></italic> sp. n. A careful examination of this specimen would be needed to confirm the identify of <italic><tp:taxon-name>Polistes gallicus</tp:taxon-name></italic>.</p><!--PageBreak--><p>Except for <italic><tp:taxon-name>Vespa gallica</tp:taxon-name></italic> and for the lost lectotype of <italic><tp:taxon-name>Polistula omissa</tp:taxon-name></italic> Weyrauch, 1938 we have examined and measured type specimens of all taxa listed as synonymous with <italic><tp:taxon-name>Polistes gallicus</tp:taxon-name></italic>. Since each of them appears to be clearly distinct from <italic><tp:taxon-name>Polistes bischoffi</tp:taxon-name></italic> in our morphometric analyses (<xref ref-type="fig" rid="F3">Fig. 3</xref>), we only compare them with <italic><tp:taxon-name>Polistes helveticus</tp:taxon-name></italic> sp. n. in the following section.</p><p>Blüthgen (1941: 245) and <xref ref-type="bibr" rid="B34">Guiglia (1972</xref>: 49) claim that the upper side of the flagellum of <italic><tp:taxon-name>Polistes foederatus</tp:taxon-name></italic> Kohl, 1898 is “slightly blackened [<italic>leicht geschwärzt</italic>]” or “darkened [<italic>assombrie</italic>]”, respectively, even in the male sex, unlike the flagellum of <italic><tp:taxon-name>Polistes omissus</tp:taxon-name></italic> (Weyrauch, 1938). However, the flagellum of the male lectotype of <italic><tp:taxon-name>Polistes foederatus</tp:taxon-name></italic> from Azerbaijan is bright yellow all around, as noted by <xref ref-type="bibr" rid="B8">Blüthgen (1943</xref>: 129), thus excluding any confusion with <italic><tp:taxon-name>Polistes helveticus</tp:taxon-name></italic> sp. n. Furthermore, the clypeus of this lectotype has not even a trace of a longitudinal furrow, although this trait has also been regarded as diagnostic for <italic><tp:taxon-name>Polistes foederatus</tp:taxon-name></italic> (Blüthgen 1941: 245). Currently, both <italic><tp:taxon-name>Polistes foederatus</tp:taxon-name></italic> and <italic><tp:taxon-name>Polistes omissus</tp:taxon-name></italic> are synonyms of <italic><tp:taxon-name>Polistes gallicus</tp:taxon-name></italic> (<xref ref-type="bibr" rid="B23">Day 1979</xref>: 63; <xref ref-type="bibr" rid="B35">Gusenleitner 1985</xref>: 105). This view is supported by our morphometric analysis (<xref ref-type="fig" rid="F3">Fig. 3b, d [J]</xref>) for <italic><tp:taxon-name>Polistes foederatus</tp:taxon-name></italic>.</p><p>The lectotype of <italic><tp:taxon-name>Polistes gallicus mongolicus</tp:taxon-name></italic> Buysson, 1911 has its epicnemium and mesosternum largely black as in <italic><tp:taxon-name>Polistes hellenicus</tp:taxon-name></italic>, but is otherwise a large, very light colored male with an extremely broad head. Its flagellum is bright all around, excluding any synonymy with <italic><tp:taxon-name>Polistes helveticus</tp:taxon-name></italic> sp. n. The terminal flagellomere is in fact “very short” [<italic>très court</italic>], as <xref ref-type="bibr" rid="B12">Buysson (1911</xref>: 218) states. Morphologically it appears doubtful that the taxon <italic><tp:taxon-name>Polistes mongolicus</tp:taxon-name></italic> belongs to <italic><tp:taxon-name>Polistes gallicus</tp:taxon-name></italic> (C. van Achterberg, pers. comm.). This view is also supported by our morphometric analyses (<xref ref-type="fig" rid="F3">Fig. 3b, d [K]</xref>).</p><p>We have seen two syntypes (RN0444, RN0445) of <italic><tp:taxon-name>Polistes foederatus obscuricornis</tp:taxon-name></italic> Mader, 1936. In contrast to the statement of <xref ref-type="bibr" rid="B51">Mader (1936</xref>: 263) the flagella of these two females are not “entirely black [<italic>ganz schwarz</italic>]” dorsally, but only grey. Only the scape, the pedicel, and the very base of the first flagellomere are entirely black dorsally. Both of these otherwise light colored individuals have a pronounced epicnemial carina, excluding confusion with <italic><tp:taxon-name>Polistes helveticus</tp:taxon-name></italic> sp. n. Although this taxon belongs without any doubt to the <italic>gallicus</italic>-group, our morphometric analyses (<xref ref-type="fig" rid="F3">Fig. 3a, c [D]</xref>) do not entirely support their synonymy with <italic><tp:taxon-name>Polistes gallicus</tp:taxon-name></italic>.</p><p>The female holotype of <italic><tp:taxon-name>Polistes omissus ordubadensis</tp:taxon-name></italic> Zirngiebl, 1955 is colored very light with the clypeus unspotted, the flagellum colored light dorsally, the hypopygium (<xref ref-type="bibr" rid="B9">Blüthgen 1956</xref>: 85) and even the malar space largely yellow, and the epicnemial carina distinct, all of them excluding confusion with <italic><tp:taxon-name>Polistes helveticus</tp:taxon-name></italic> sp. n. This view is also supported by morphometry (<xref ref-type="fig" rid="F3">Fig. 3a, c [E]</xref>). In our opinion this taxon (<italic><tp:taxon-name>Polistes omissus ordubadensis</tp:taxon-name></italic>) may not even belong to the <italic>gallicus</italic>-group.</p><p>The holotype of <italic><tp:taxon-name>Polistes omissus kaszabi</tp:taxon-name></italic> Giordani Soika, 1970 is a large, dark female with both malar space and mandibles entirely black. The epicnemial carina is distinct, excluding confusion with <italic><tp:taxon-name>Polistes helveticus</tp:taxon-name></italic> sp. n. Flagellum, clypeus and hypopygium are colored and patterned as in <italic><tp:taxon-name>Polistes biglumis</tp:taxon-name></italic> or <italic><tp:taxon-name>Polistes nimpha</tp:taxon-name></italic>. In fact, a synonymy with <italic><tp:taxon-name>Polistes gallicus</tp:taxon-name></italic> is not supported by our morphometric analyses (<xref ref-type="fig" rid="F3">Fig. 3a, c [F]</xref>) and this taxon (<italic><tp:taxon-name>Polistes omissus kaszabi</tp:taxon-name></italic>) may not even belong to the <italic>gallicus</italic>-group (C. van Achterberg, pers. comm.).</p><!--PageBreak--><p>The holotype of <italic><tp:taxon-name>Polistes foederatus albellus</tp:taxon-name></italic> Giordani Soika, 1976 is currently on loan and could not be examined, but we have examined the only paratype (RN0326, MSNV-04702) mentioned in <xref ref-type="bibr" rid="B29">Giordani Soika (1976</xref>: 272). It is an extremely dark female with the flagellum dorsally black and the epicnemial carina unilaterally reduced. It is morphologically and even morphometrically (<xref ref-type="fig" rid="F3">Fig. 3a, c [G]</xref>) similar to a very dark <italic><tp:taxon-name>Polistes helveticus</tp:taxon-name></italic> sp. n., except that the bright spots and stripes are not only reduced, but also of ivory-white rather than of yellow color. These striking characters make it unlikely that this taxon (<italic><tp:taxon-name>Polistes albellus</tp:taxon-name></italic>) belongs to a species reaching Europe (C. van Achterberg, pers. comm.).</p><p>These observations indicate that the taxon <italic><tp:taxon-name>Polistes gallicus</tp:taxon-name></italic> should be carefully revised; our analysis of the mitochondrial marker further indicates that two specimens (<italic><tp:taxon-name>Polistes</tp:taxon-name></italic> sp. aff. <italic>gallicus</italic>; RN0126, RN0129) from Greece, both identified as <italic><tp:taxon-name>Polistes gallicus</tp:taxon-name></italic> by <xref ref-type="bibr" rid="B1">Arens (2011)</xref>, may represent another species. The upper side of the flagellum in both of these individuals is slightly darkened. This trait, as well as others (e.g. a broad malar space), suggest that this taxon (<italic><tp:taxon-name>Polistes</tp:taxon-name></italic> sp. aff. <italic>gallicus</italic>) may be <italic><tp:taxon-name>Polistes foederatus obscuricornis</tp:taxon-name></italic>. More data are required to resolve this problem.</p><p>In addition, our morphometric analysis reveals considerable intraspecific heterogeneity within <italic><tp:taxon-name>Polistes gallicus</tp:taxon-name></italic>. Specimens from continental Europe (Croatia, Portugal, Switzerland) were quite different from those from Sardinia. Both taxa overlapped but exhibited considerable differences. However, our molecular analyses did not indicate any difference between continental and Sardinian specimens. Therefore, we must also consider some unknown external factors such as temperature or humidity to be at least partially responsible for the observed morphometric variation. Such factors have previously been implicated in color pattern variation (<xref ref-type="bibr" rid="B81">Zimmermann 1931</xref>).</p></tp:treatment-sec><tp:treatment-sec sec-type="Material examined"><title>Material examined.</title><p>1 ♂ (Lectotype of <!--PageBreak--><italic><tp:taxon-name>Polistes foederatus</tp:taxon-name></italic>): Azerbaijan, Goygol District, <bold>Göygöl</bold> [“Transkauk., Helenendorf”], 1886, Franz Friedrich Kohl det., NHMW coll.; 1 ♀ (Holotype of <italic><tp:taxon-name>Polistes omissus ordubadensis</tp:taxon-name></italic>: ZSM-HYM-000005): Nakhchivan Autonomous Republic, <bold>Ordubad</bold>, 1913, Kulzer leg., ZSM coll.; 1 ♂ (Lectotype of <italic><tp:taxon-name>Polistes gallicus mongolicus</tp:taxon-name></italic>; EY8898): China, Xinjiang, <bold>road from Kuqa [“Koutchar”] to Karashahr [“Karachar”] in Kashgar prefecture [“Kachgarie”]</bold>, 1909, L. Vaillant leg., MNHN coll.; 1 ♀ (RN0099): Croatia, Istria, <bold>Rovinj, Cesta za Mondelaco</bold>, <named-content xmlns:xlink="http://www.w3.org/1999/xlink" content-type="dwc:verbatimCoordinates" xlink:type="simple">45°05'57.6"N, 13°38'36.8"E</named-content>, 15 m, 24 Jul 2012, fallow, Rainer Neumeyer leg., CSE coll.; 1 ♀ (RN0100): 28 Jul 2012, fallow, Rainer Neumeyer leg., CSE coll.; 3 ♀ (RN0194, RN0195, RN0196): Rainer Neumeyer leg., RN coll.; 1 ♀ (RN0009): <bold>Rovinj, Farma Haber</bold>, <named-content xmlns:xlink="http://www.w3.org/1999/xlink" content-type="dwc:verbatimCoordinates" xlink:type="simple">45°06'40.8"N, 13°40'21.0"E</named-content>, 30 m, 22 Jul 2011, farm, Rainer Neumeyer leg., RN coll.; 1 ♀ (RN0197): <bold>Vodnjan, street D21</bold>, <named-content xmlns:xlink="http://www.w3.org/1999/xlink" content-type="dwc:verbatimCoordinates" xlink:type="simple">44°57'58.0"N, 13°50'47.4"E</named-content>, 133 m, 24 Jul 2012, fallow, Rainer Neumeyer leg., RN coll.; 2 ♀ (Syntypes of <italic><tp:taxon-name>Polistes foederatus obscuricornis</tp:taxon-name></italic>; RN0444, RN0445): Krk, ≤ 1936, NHMW coll.; 1 ♀ (RN0343): Italy, Sardinia, <bold>Cabras, Stagno di Cabras</bold>, <named-content xmlns:xlink="http://www.w3.org/1999/xlink" content-type="dwc:verbatimCoordinates" xlink:type="simple">39°57'07.6"N, 08°31'17.2"E</named-content>, 5 m, 31 Aug 2013, paddy, Rainer Neumeyer leg., RN coll.; 1 ♂ (RN0347): <bold>Strada Provinciale 1</bold>, <named-content xmlns:xlink="http://www.w3.org/1999/xlink" content-type="dwc:verbatimCoordinates" xlink:type="simple">39°55'14.1"N, 08°31'17.4"E</named-content>, 6 m, 01 Sep 2013, reed, Rainer Neumeyer leg., RN coll.; 1 ♀ (RN0344): <bold>Macomer, Via Alagon</bold>, <named-content xmlns:xlink="http://www.w3.org/1999/xlink" content-type="dwc:verbatimCoordinates" xlink:type="simple">40°15'49.9"N, 08°46'54.5"E</named-content>, 553 m, 01 Sep 2013, rock face, Rainer Neumeyer leg., RN coll.; 1 ♀ (RN0345) + 1 ♂ (RN0348): <bold>Scano di Montiferro, Street SP78</bold>, <named-content xmlns:xlink="http://www.w3.org/1999/xlink" content-type="dwc:verbatimCoordinates" xlink:type="simple">40°13'19.9"N, 08°36'29.9"E</named-content>, 442 m, 01 Sep 2013, quarry, Rainer Neumeyer leg., NHM coll.; 1 ♂ (RN0346): <bold>Tadasuni, Street to San Serafino</bold>, <named-content xmlns:xlink="http://www.w3.org/1999/xlink" content-type="dwc:verbatimCoordinates" xlink:type="simple">40°05'41.4"N, 08°52'44.5"E</named-content>, 138 m, 30 Aug 2013, edge community, Rainer Neumeyer leg., RN coll.; 1 ♀ (Paratype of <italic><tp:taxon-name>Polistes foederatus albellus</tp:taxon-name></italic>; RN0326, MSNV-04702): Mongolia, Bulgan aimag, <bold>Namnan ul mountains</bold>, 1150 m, 21 Jul 1968, Zoltán Kaszab leg., Antonio Giordani Soika det., MSNV coll.; 1 ♀ (Holotype of <italic><tp:taxon-name>Polistes omissus kaszabi</tp:taxon-name></italic>; HNHM-283): Selenge aimag, “<bold>Duusch ul</bold>” near <bold>Züünkharaa [„Zuun-Chara</bold>“], 1100 m, 08 Jul 1964, Zoltán Kaszab leg., HNHM coll.; 1 ♀ (RN0108): Portugal, Algarve, <bold>Vila do Bispo, western shore</bold>, <named-content xmlns:xlink="http://www.w3.org/1999/xlink" content-type="dwc:verbatimCoordinates" xlink:type="simple">37°06'57.2"N, 08°55'37.2"W</named-content>, 11 m, 04 Apr 2012, dune, Rainer Neumeyer leg., RN coll.; 1 ♀ (RN0395) + 1 ♂ (RN0396): Slovakia, Nitra Region, <bold>Štúrovo</bold>, 16 Sep 1947, Augustin Hoffer leg., LD coll.; 1 ♂ (RN0172): SWITZERLAND, CANTON Geneva, <bold>Genève</bold>,&lt; 1900, anon. leg., MHNG coll.; 1 ♂ (RN0208): CANTON Grisons, <bold>Roveredo</bold>, 18 Aug 1924, Adolf Nadig leg., ETHZ coll.; 3 ♂ (RN0205, RN0206, RN0207): 17 Aug 1949, Adolf Nadig leg., ETHZ coll.; 1 ♀ (RN0118): <bold>San Vittore, Ai Tecc</bold>, <named-content xmlns:xlink="http://www.w3.org/1999/xlink" content-type="dwc:verbatimCoordinates" xlink:type="simple">46°14'10.42"N, 09°05'20.18"E</named-content>, 262 m, 30 Jul 2012, industrial fallow, Rainer Neumeyer leg., RN coll.; 1 ♂ (RN0166): <bold>Savognin</bold>, Jul 1907, anon. leg., BNM coll.; 1 ♀ (RN0165): <bold>Val Müstair, Sta. Maria</bold>, 20 Jul 1951, Jacques de Beaumont leg., BNM coll.; 10 ♂ (RN0173, RN0209, RN0210, RN0211, RN0212, RN0213, RN0214, RN0215, RN0216, RN0217): CANTON Ticino, <bold>Locarno</bold>, 05 Jul 1907, anon. leg., ETHZ coll.; 3 ♀ (RN0110, RN0111, RN0112): <bold>Sant’ Antonino, Via Gorelle/Canvera</bold>, <named-content xmlns:xlink="http://www.w3.org/1999/xlink" content-type="dwc:verbatimCoordinates" xlink:type="simple">46°09'19.72"N, 08°58'18.65"E</named-content>, 215 m, 30 Jul 2012, industrial fallow, Rainer Neumeyer leg., RN coll.; 4 ♀ (RN0103, RN0106, RN0107, RN0109): 08 Aug 2012, industrial fallow, Rainer Neumeyer leg., RN coll.; 2 ♀ (RN0041, RN0042): CANTON VALAIS, <bold>Leuk, Satellitenbodenstation</bold>, <named-content xmlns:xlink="http://www.w3.org/1999/xlink" content-type="dwc:verbatimCoordinates" xlink:type="simple">46°19'06.66"N, 07°38'36.56"E</named-content>, 919 m, 22 Aug 2011, tall herbaceous vegetation, Rainer Neumeyer leg., RN coll.; 2 ♀ (RN0104, RN0113): 07 Aug 2012, Rainer Neumeyer leg., RN coll.; 1 ♀ + 2 ♂ (RN0115, RN0116, RN0117): CANTON Vaud, <bold>Villars-sous-Yens, Arborex</bold>, <named-content xmlns:xlink="http://www.w3.org/1999/xlink" content-type="dwc:verbatimCoordinates" xlink:type="simple">46°30'11.03"N, 06°25'12.11"E</named-content>, 510 m, 25 Aug 2010, Christian Monnerat leg., MHNN coll.</p></tp:treatment-sec><tp:treatment-sec><!--Section generated to contain objects referenced in tp:taxon-treatment.--><fig id="F3" position="float" orientation="portrait"><label>Figure 3.</label><caption><p>Shape PCA of all five OTUs of the <italic><tp:taxon-name>Polistes gallicus</tp:taxon-name></italic>-group. <bold>a, b</bold> Scatterplot of first against second shape PC <bold>a</bold> females <bold>b</bold> males <bold>c, d</bold> Scatterplot of isosize against first shape PC <bold>c</bold> females <bold>d</bold> males. Symbols: orange circles = <italic><tp:taxon-name>Polistes biglumis</tp:taxon-name></italic>, purple triangles = <italic><tp:taxon-name>Polistes bischoffi</tp:taxon-name></italic>, green diamonds = <italic><tp:taxon-name>Polistes gallicus</tp:taxon-name></italic>, blue rectangles = <italic><tp:taxon-name>Polistes hellenicus</tp:taxon-name></italic>, red dots = <italic><tp:taxon-name>Polistes helveticus</tp:taxon-name></italic>. In parentheses, the variance explained by each shape PC. Encircled upper case letters show the position of the type specimens of various nominal taxa: (<bold>A</bold>) <italic><tp:taxon-name>Polistes bimaculatus pamirensis</tp:taxon-name></italic> Zirngiebl, 1955, syntypes; (<bold>B</bold>) <italic><tp:taxon-name>Polistes bimaculatus nigrinotum</tp:taxon-name></italic> Zirngiebl, 1955, holotype; (<bold>C</bold>) <italic><tp:taxon-name>Polistes bischoffi</tp:taxon-name></italic> Weyrauch, 1937, neotype; (<bold>D</bold>) <italic><tp:taxon-name>Polistes foederatus obscuricornis</tp:taxon-name></italic> Mader, 1936, syntypes; (<bold>E</bold>) <italic><tp:taxon-name>Polistes omissus ordubadensis</tp:taxon-name></italic> Zirngiebl, 1955, holotype; (<bold>F</bold>) <italic><tp:taxon-name>Polistes omissus kaszabi</tp:taxon-name></italic> Giordani Soika, 1970, holotype; (<bold>G</bold>) <italic><tp:taxon-name>Polistes foederatus albellus</tp:taxon-name></italic> Giordani Soika, 1976, paratype; (<bold>H</bold>) <italic><tp:taxon-name>Polistes helveticus</tp:taxon-name></italic> Neumeyer sp. n., holotype; (<bold>I</bold>) <italic><tp:taxon-name>Polistes dubius</tp:taxon-name></italic> Kohl, 1898, lectotype; (<bold>J</bold>) <italic><tp:taxon-name>Polistes foederatus</tp:taxon-name></italic> Kohl, 1898, holotype; (<bold>K</bold>) <italic><tp:taxon-name>Polistes gallicus mongolicus</tp:taxon-name></italic> Buysson, 1911, syntype; (<bold>L</bold>) <italic><tp:taxon-name>Polistes hellenicus</tp:taxon-name></italic> Arens, 2011, holotype.</p></caption><graphic xmlns:xlink="http://www.w3.org/1999/xlink" xlink:href="zookeys-400-067-g003.jpg" position="float" orientation="portrait" xlink:type="simple"/></fig></tp:treatment-sec><ref-list><ref id="B8"><mixed-citation xmlns:xlink="http://www.w3.org/1999/xlink" xlink:type="simple"><person-group><name name-style="western"><surname>Blüthgen</surname><given-names>P</given-names></name></person-group> (<year>1943</year>) <article-title>Die europäischen Polistinen.</article-title><source>Archiv für Naturgeschichte, neue Folge</source><volume>12</volume>(<issue>1</issue>): <fpage>94</fpage>–<lpage>129</lpage>.</mixed-citation></ref><ref id="B1"><mixed-citation xmlns:xlink="http://www.w3.org/1999/xlink" xlink:type="simple"><person-group><name name-style="western"><surname>Arens</surname><given-names>W</given-names></name></person-group> (<year>2011</year>) <article-title>Die sozialen Faltenwespen der Peloponnes, mit Beschreibung einer neuen <italic>Polistes</italic>-Art und einem regionalen <italic>Polistes</italic>-Bestimmungsschlüssel.</article-title><source>Linzer biologische Beiträge</source><volume>43</volume>(<issue>1</issue>): <fpage>443</fpage>–<lpage>481</lpage>.</mixed-citation></ref><ref id="B77"><mixed-citation xmlns:xlink="http://www.w3.org/1999/xlink" xlink:type="simple"><person-group><name name-style="western"><surname>Weyrauch</surname><given-names>W</given-names></name></person-group> (<year>1939</year>) <article-title>Zur Systematik der paläarktischen Polistinen auf biologischer Grundlage.</article-title><source>Archiv für Naturgeschichte</source>, <series>Neue Folge</series><volume>8</volume>(<issue>2</issue>): <fpage>145</fpage>–<lpage>197</lpage>.</mixed-citation></ref><ref id="B34"><mixed-citation xmlns:xlink="http://www.w3.org/1999/xlink" xlink:type="simple"><person-group><name name-style="western"><surname>Guiglia</surname><given-names>D</given-names></name></person-group> (<year>1972</year>) <article-title>Les guêpes sociales d’Europe occidentale et septentrionale.</article-title><source>Faune de l’Europe et du basin méditerranéen</source><volume>6</volume>: <size units="page">181 pp</size>.</mixed-citation></ref><ref id="B23"><mixed-citation xmlns:xlink="http://www.w3.org/1999/xlink" xlink:type="simple"><person-group><name name-style="western"><surname>Day</surname><given-names>MC</given-names></name></person-group> (<year>1979</year>) <article-title>The species of Hymenoptera described by Linnaeus in the genera <italic>Sphex</italic>, <italic>Chrysis</italic>, <italic>Vespa</italic>, <italic>Apis</italic> and <italic>Mutilla</italic>.</article-title><source>Biological Journal of the Linnean Society</source><volume>12</volume>: <fpage>45</fpage>–<lpage>84</lpage>. doi: <ext-link ext-link-type="doi" xlink:href="10.1111/j.1095-8312.1979.tb00049.x" xlink:type="simple">10.1111/j.1095-8312.1979.tb00049.x</ext-link></mixed-citation></ref><ref id="B35"><mixed-citation xmlns:xlink="http://www.w3.org/1999/xlink" xlink:type="simple"><person-group><name name-style="western"><surname>Gusenleitner</surname><given-names>J</given-names></name></person-group> (<year>1985</year>) <article-title>Bemerkenswertes über Faltenwespen VIII.</article-title><source>Nachrichtenblatt der Bayerischen Entomologen</source><volume>34</volume>: <fpage>105</fpage>–<lpage>110</lpage>.</mixed-citation></ref><ref id="B12"><mixed-citation xmlns:xlink="http://www.w3.org/1999/xlink" xlink:type="simple"><person-group><name name-style="western"><surname>Buysson</surname><given-names>MR du</given-names></name></person-group> (<year>1911</year>) <article-title>Mission Pelliot-Vaillant dans l’Asie centrale; collections recueillis par M. le Dr. Vaillant, Hyménoptères.</article-title><source>Bulletin du Muséum National d‘Histoire Naturelle</source><volume>76</volume>(<issue>4</issue>): <fpage>217</fpage>–<lpage>219</lpage>.</mixed-citation></ref><ref id="B51"><mixed-citation xmlns:xlink="http://www.w3.org/1999/xlink" xlink:type="simple"><person-group><name name-style="western"><surname>Mader</surname><given-names>L</given-names></name></person-group> (<year>1936</year>) <article-title>Beitrag zur Kenntnis der Hymenopteren, I.</article-title><source>Entomologische Zeitschrift (Frankfurt a.M.)</source><volume>50</volume>(<issue>23</issue>): <fpage>261</fpage>–<lpage>263</lpage>.</mixed-citation></ref><ref id="B9"><mixed-citation xmlns:xlink="http://www.w3.org/1999/xlink" xlink:type="simple"><person-group><name name-style="western"><surname>Blüthgen</surname><given-names>P</given-names></name></person-group> (<year>1956</year>) <article-title>Über einige <italic>Polistes</italic>-Arten der Zoolog. Staatssammlung in München.</article-title><source>Nachrichtenblatt der Bayerischen Entomologen</source><volume>5</volume>(<issue>9</issue>): <fpage>81</fpage>–<lpage>86</lpage>.</mixed-citation></ref><ref id="B29"><mixed-citation xmlns:xlink="http://www.w3.org/1999/xlink" xlink:type="simple"><person-group><name name-style="western"><surname>Giordani Soika</surname><given-names>A</given-names></name></person-group> (<year>1976</year>) <article-title>Vespidi ed Eumenidi raccolti in Mongolia dal Dr. S. Kaszab.</article-title><source>Acta zoologica Academiae Scientiarum Hungaricae</source><volume>22</volume>(<issue>3–4</issue>): <fpage>271</fpage>–<lpage>276</lpage>.</mixed-citation></ref><ref id="B81"><mixed-citation xmlns:xlink="http://www.w3.org/1999/xlink" xlink:type="simple"><person-group><name name-style="western"><surname>Zimmermann</surname><given-names>K</given-names></name></person-group> (<year>1931</year>) <article-title>Studien über individuelle und geographische Variabilität paläarktischer <italic>Polistes</italic> und verwandter Vespiden.</article-title><source>Zeitschrift für Morphologie und Ökologie der Tiere</source><volume>22</volume>(<issue>1</issue>): <fpage>173</fpage>–<lpage>231</lpage>. doi: <ext-link ext-link-type="doi" xlink:href="10.1007/BF00417968" xlink:type="simple">10.1007/BF00417968</ext-link></mixed-citation></ref></ref-list></tp:taxon-treatment>
