# Supplementary material for: A new species of the paper wasp genus Polistes (Hymenoptera, Vespidae, Polistinae) in Europe revealed by morphometrics and molecular analyses
Source: Zookeys. 2014 Apr 11;(400):67–118. doi: 10.3897/zookeys.400.6611 (PMC4023243; doi:10.3897/zookeys.400.6611)
Supplement: XML Treatment for Polistes hellenicus [file zookeys.400.6611-treatment4.xml]

<!DOCTYPE tp:taxon-treatment
  PUBLIC "-//TaxonX//DTD Taxonomic Treatment Publishing DTD v0 20100105//EN" "tax-treatment-NSO.dtd">
<tp:taxon-treatment xmlns:tp="http://www.plazi.org/taxpub"><tp:treatment-meta><mixed-citation publication-type="journal"><person-group><name><surname>Neumeyer</surname><given-names>Rainer</given-names></name><name><surname>Baur</surname><given-names>Hannes</given-names></name><name><surname>Guex</surname><given-names>Gaston-Denis</given-names></name><name><surname>Praz</surname><given-names>Christophe</given-names></name></person-group><article-title>A new species of the paper wasp genus <italic>Polistes</italic> (Hymenoptera, Vespidae, Polistinae) in Europe revealed by morphometrics and molecular analyses</article-title><source>Zookeys</source><day>11</day><month>4</month><year>2014</year><volume>2014</volume><issue>400</issue><fpage>67</fpage><lpage>118</lpage><pub-id pub-id-type="doi">10.3897/zookeys.400.6611</pub-id></mixed-citation></tp:treatment-meta><tp:nomenclature><tp:taxon-name>
                            <tp:taxon-name-part taxon-name-part-type="genus">Polistes</tp:taxon-name-part>
                            <tp:taxon-name-part taxon-name-part-type="species">hellenicus</tp:taxon-name-part>
                            <object-id xmlns:xlink="http://www.w3.org/1999/xlink" xlink:type="simple">http://species-id.net/wiki/Polistes_hellenicus</object-id>
                        </tp:taxon-name><tp:taxon-authority>Arens, 2011</tp:taxon-authority><tp:nomenclature-citation-list><tp:nomenclature-citation><tp:taxon-name>Polistes hellenicus</tp:taxon-name><comment> Arens, 2011: 464 – Holotype male (WA), type locality Ano Kotili, Greece (examined by RN)</comment></tp:nomenclature-citation></tp:nomenclature-citation-list></tp:nomenclature><tp:treatment-sec sec-type="Diagnosis"><title>Diagnosis.</title><p>Relatively small, bright species with flagellum bright yellow on upper side in both sexes; pedicel and extreme base of flagellomere 1 always black on upper side.</p><p>Females: Epicnemial carina distinct. Hypopygium often orange and yellow at the tip. Metacoxa spotted yellow on upper side. Mesoscutum sometimes with pair of yel<!--PageBreak-->low spots. Propodeum laterally often with yellow spot on each side. Clypeus breadth: malar space 3.46–4.46; head breadth: malar space 7.75–10.65; malar space: lateral ocelli distance 0.85–1.24; metatibia length: malar space 9.00–11.13; terminal flagellomere length: malar space 0.74–1.11.</p><p>Males: Gena in dorsal view immediately narrowing behind eye. Epicnemium and mesosternum black (<xref ref-type="fig" rid="F8">Fig. 8</xref>). Head breadth: head height 1.15–1.21; lower face: clypeus breadth 1.48–1.62; terminal flagellomere length: lateral ocelli distance 1.21–1.4; terminal flagellomere length: malar space 1.44–2.16; terminal flagellomere length: terminal flagellomere breadth 2.12–2.76.</p><fig id="F8" position="float" orientation="portrait"><label>Figure 8.</label><caption><p>Lateral aspect of the holotype (individual RN0242; male) of <italic><tp:taxon-name>Polistes hellenicus</tp:taxon-name></italic> Arens, 2011. Unique for males of European <italic><tp:taxon-name>Polistes</tp:taxon-name></italic> is the black ventral side of the mesosoma, especially epicnemium and mesosternum.</p></caption><graphic xmlns:xlink="http://www.w3.org/1999/xlink" xlink:href="zookeys-400-067-g008.jpg" position="float" orientation="portrait" xlink:type="simple"/></fig></tp:treatment-sec><tp:treatment-sec sec-type="Comments"><title>Comments.</title><p>The male holotype of <italic><tp:taxon-name>Polistes hellenicus</tp:taxon-name></italic> can be easily distinguished from <italic><tp:taxon-name>Polistes bischoffi</tp:taxon-name></italic> and <italic><tp:taxon-name>Polistes helveticus</tp:taxon-name></italic> sp. n. based on its black epicnemium and mesosternum (<xref ref-type="fig" rid="F8">Fig. 8</xref>). From a morphometric point of view the holotype (<italic><tp:taxon-name>Polistes hellenicus</tp:taxon-name></italic>) lies at the border with <italic><tp:taxon-name>Polistes bischoffi</tp:taxon-name></italic>, but clearly outside the range of <italic><tp:taxon-name>Polistes helveticus</tp:taxon-name></italic> sp. n. (<xref ref-type="fig" rid="F3">Fig. 3b, c [L]</xref>).</p></tp:treatment-sec><tp:treatment-sec sec-type="Material examined"><title>Material examined.</title><p>Holotype ♂ (RN0242): Greece, Arcadia, <bold>Ano Kotili, peak of Lykaion</bold>, 1100–1400 m, 07 Jul 2010, Werner Arens leg., WA coll.</p><p>Paratypes: 1 ♀ (RN0174): Greece, Arcadia, <bold>Andritsena</bold>, 1997, Werner Arens leg., ZSM coll.; 1 ♂ (RN0125): <bold>Ano Kotili, peak of Lykaion</bold>, 1100–1400 m, 07 Jul 2010, Werner Arens leg., WA coll.; 1 ♂ (RN0179): Argolis, <bold>Drepano</bold>, 06 Jul 2008, Werner Arens leg., WA coll.</p><p>Further material: 4 ♂ (RN0220, RN0221, RN0222, RN0223): Croatia, Istria, <bold>Ližnjan</bold>, <named-content xmlns:xlink="http://www.w3.org/1999/xlink" content-type="dwc:verbatimCoordinates" xlink:type="simple">44°49’N, 13°59’E</named-content>, 27 Aug 2005, Christian Schmid-Egger leg., CSE coll.; 2 ♀ (RN0008, RN0088): <bold>Rovinj</bold>, <named-content xmlns:xlink="http://www.w3.org/1999/xlink" content-type="dwc:verbatimCoordinates" xlink:type="simple">45°06'07.1"N, 13°39'08.4"E</named-content>, 22 m, 22 Jul 2011, Rainer Neumeyer leg., RN coll.; 1 ♀ (RN0097): <bold>Rovinj</bold>, <bold>Cesta za Mondelaco</bold>, <named-content xmlns:xlink="http://www.w3.org/1999/xlink" content-type="dwc:verbatimCoordinates" xlink:type="simple">45°05'57.6"N, 13°38'36.8"E</named-content>, 15 m, 24 Jul 2012, Rainer Neumeyer leg., CSE coll.; 1 ♀ (RN0098): 28 Jul 2012, Rainer Neumeyer leg., CSE coll.; 1 ♀ (RN0193): Rainer Neumeyer leg., RN coll.; 2 ♀ (RN0010, RN0011): <bold>Rovinj</bold>, <bold>Cesta za Valaltu-Lim</bold>, <named-content xmlns:xlink="http://www.w3.org/1999/xlink" content-type="dwc:verbatimCoordinates" xlink:type="simple">45°06'16.8"N, 13°38'28.4"E</named-content>, 26 m, 26 Jul 2011, Rainer Neumeyer leg., RN coll.; 1 ♀ (RN0191): 21 Jul 2012, Rainer Neumeyer leg., RN coll.; 1 ♀ (RN0193): <bold>Rovinj</bold>, <bold>near Valalta</bold>, <named-content xmlns:xlink="http://www.w3.org/1999/xlink" content-type="dwc:verbatimCoordinates" xlink:type="simple">45°07'02.1"N, 13°37'54.0"E</named-content>, 14 m, 21 Jul 2012, Rainer Neumeyer leg., RN coll.; 2 ♂ (RN0101, RN0102): <bold>Vela Učka</bold>, <named-content xmlns:xlink="http://www.w3.org/1999/xlink" content-type="dwc:verbatimCoordinates" xlink:type="simple">45°18'25.7"N, 14°11'40.4"E</named-content>, 824 m, 27 Jul 2012, karst mountain range, Rainer Neumeyer leg., RN coll.; 1 ♀ (RN0183): Greece, Arcadia, <bold>Andritsena</bold>, 31 May 2011, Werner Arens leg., WA coll.; 1 ♀ (RN0132): <bold>Mantinea</bold>, 08 Jun 2011, Werner Arens leg., WA coll.; 1 ♀ (RN0181): Elis, <bold>Olympia</bold>, 29 May 2011, Werner Arens leg., WA coll.; 1 ♀ (RN0131): 08 Jun 2011, Werner Arens leg., WA coll.; 1 ♀ (RN0182): <bold>Zacharo, Lake Kaiapha</bold>, 30 May 2011, Werner Arens leg., WA coll.; 1 ♀ (RN0096): <bold>Zacharo, Neochori</bold>, 30 May 2011, Werner Arens leg., RN coll.; 1 ♀ (RN0175): Ionian Islands, <bold>Cephalonia</bold>, 03 Sep 1992, Peter Hartmann leg., ZSM coll.; 1 ♀ (RN0127): Messenia, <bold>Avia near Kalamata</bold>, 01 Jun 2011, Werner Arens leg., WA coll.; 3 ♀ (RN0133, RN0185, RN0186): 02 Jun 2011, Werner Arens leg., WA coll.; 1 ♀ (RN0176): <bold>Kalamata</bold>, 1997, Werner Arens leg., ZSM coll.; 1 ♀ (RN0184): <bold>Mavromati, Ithome mountain</bold>, 01 Jun 2011, Werner Arens leg., WA coll.; 1 ♀ (RN0177): 1997, Werner Arens leg., ZSM coll.</p><!--PageBreak--></tp:treatment-sec><tp:treatment-sec><!--Section generated to contain objects referenced in tp:taxon-treatment.--><fig id="F3" position="float" orientation="portrait"><label>Figure 3.</label><caption><p>Shape PCA of all five OTUs of the <italic><tp:taxon-name>Polistes gallicus</tp:taxon-name></italic>-group. <bold>a, b</bold> Scatterplot of first against second shape PC <bold>a</bold> females <bold>b</bold> males <bold>c, d</bold> Scatterplot of isosize against first shape PC <bold>c</bold> females <bold>d</bold> males. Symbols: orange circles = <italic><tp:taxon-name>Polistes biglumis</tp:taxon-name></italic>, purple triangles = <italic><tp:taxon-name>Polistes bischoffi</tp:taxon-name></italic>, green diamonds = <italic><tp:taxon-name>Polistes gallicus</tp:taxon-name></italic>, blue rectangles = <italic><tp:taxon-name>Polistes hellenicus</tp:taxon-name></italic>, red dots = <italic><tp:taxon-name>Polistes helveticus</tp:taxon-name></italic>. In parentheses, the variance explained by each shape PC. Encircled upper case letters show the position of the type specimens of various nominal taxa: (<bold>A</bold>) <italic><tp:taxon-name>Polistes bimaculatus pamirensis</tp:taxon-name></italic> Zirngiebl, 1955, syntypes; (<bold>B</bold>) <italic><tp:taxon-name>Polistes bimaculatus nigrinotum</tp:taxon-name></italic> Zirngiebl, 1955, holotype; (<bold>C</bold>) <italic><tp:taxon-name>Polistes bischoffi</tp:taxon-name></italic> Weyrauch, 1937, neotype; (<bold>D</bold>) <italic><tp:taxon-name>Polistes foederatus obscuricornis</tp:taxon-name></italic> Mader, 1936, syntypes; (<bold>E</bold>) <italic><tp:taxon-name>Polistes omissus ordubadensis</tp:taxon-name></italic> Zirngiebl, 1955, holotype; (<bold>F</bold>) <italic><tp:taxon-name>Polistes omissus kaszabi</tp:taxon-name></italic> Giordani Soika, 1970, holotype; (<bold>G</bold>) <italic><tp:taxon-name>Polistes foederatus albellus</tp:taxon-name></italic> Giordani Soika, 1976, paratype; (<bold>H</bold>) <italic><tp:taxon-name>Polistes helveticus</tp:taxon-name></italic> Neumeyer sp. n., holotype; (<bold>I</bold>) <italic><tp:taxon-name>Polistes dubius</tp:taxon-name></italic> Kohl, 1898, lectotype; (<bold>J</bold>) <italic><tp:taxon-name>Polistes foederatus</tp:taxon-name></italic> Kohl, 1898, holotype; (<bold>K</bold>) <italic><tp:taxon-name>Polistes gallicus mongolicus</tp:taxon-name></italic> Buysson, 1911, syntype; (<bold>L</bold>) <italic><tp:taxon-name>Polistes hellenicus</tp:taxon-name></italic> Arens, 2011, holotype.</p></caption><graphic xmlns:xlink="http://www.w3.org/1999/xlink" xlink:href="zookeys-400-067-g003.jpg" position="float" orientation="portrait" xlink:type="simple"/></fig></tp:treatment-sec></tp:taxon-treatment>
