# Supplementary material for: A new species of the paper wasp genus Polistes (Hymenoptera, Vespidae, Polistinae) in Europe revealed by morphometrics and molecular analyses
Source: Zookeys. 2014 Apr 11;(400):67–118. doi: 10.3897/zookeys.400.6611 (PMC4023243; doi:10.3897/zookeys.400.6611)
Supplement: XML Treatment for Polistes helveticus [file zookeys.400.6611-treatment5.xml]

<!DOCTYPE tp:taxon-treatment
  PUBLIC "-//TaxonX//DTD Taxonomic Treatment Publishing DTD v0 20100105//EN" "tax-treatment-NSO.dtd">
<tp:taxon-treatment xmlns:tp="http://www.plazi.org/taxpub"><tp:treatment-meta><mixed-citation publication-type="journal"><person-group><name><surname>Neumeyer</surname><given-names>Rainer</given-names></name><name><surname>Baur</surname><given-names>Hannes</given-names></name><name><surname>Guex</surname><given-names>Gaston-Denis</given-names></name><name><surname>Praz</surname><given-names>Christophe</given-names></name></person-group><article-title>A new species of the paper wasp genus <italic>Polistes</italic> (Hymenoptera, Vespidae, Polistinae) in Europe revealed by morphometrics and molecular analyses</article-title><source>Zookeys</source><day>11</day><month>4</month><year>2014</year><volume>2014</volume><issue>400</issue><fpage>67</fpage><lpage>118</lpage><pub-id pub-id-type="doi">10.3897/zookeys.400.6611</pub-id></mixed-citation></tp:treatment-meta><tp:nomenclature><tp:taxon-name>
                            <tp:taxon-name-part taxon-name-part-type="genus">Polistes</tp:taxon-name-part>
                            <tp:taxon-name-part taxon-name-part-type="species">helveticus</tp:taxon-name-part>
                            <object-id xmlns:xlink="http://www.w3.org/1999/xlink" content-type="zoobank" xlink:type="simple">http://zoobank.org/2BF81BF0-5EB0-4C74-87C4-50A294C330A3</object-id>
                            <object-id xmlns:xlink="http://www.w3.org/1999/xlink" xlink:type="simple">http://species-id.net/wiki/Polistes_helveticus</object-id>
                        </tp:taxon-name><tp:taxon-authority>Neumeyer</tp:taxon-authority><tp:taxon-status xmlns:xlink="http://www.w3.org/1999/xlink" xlink:type="simple">sp. n.</tp:taxon-status><tp:nomenclature-citation-list><tp:nomenclature-citation><tp:taxon-name>Polistes bischoffi</tp:taxon-name><comment> Weyrauch, 1937: 274, in part – <xref ref-type="bibr" rid="B77">Weyrauch (1939)</xref>, in part (paralectotype male, RN0325, of <italic><tp:taxon-name>Polistes bischoffi</tp:taxon-name></italic>, HUMCZ coll., Glattbrugg near Zurich, Switzerland). The following references published under the name of <italic><tp:taxon-name>Polistes bischoffi</tp:taxon-name></italic> Weyrauch, 1937 actually belong to <italic><tp:taxon-name>Polistes helveticus</tp:taxon-name></italic> sp. n.: <xref ref-type="bibr" rid="B5">Baugnée (1996)</xref>, <xref ref-type="bibr" rid="B10">Blüthgen (1961)</xref>, <xref ref-type="bibr" rid="B24">Dvořák and Roberts (2006)</xref>, <xref ref-type="bibr" rid="B25">Dvořák et al. (2006)</xref>, <xref ref-type="bibr" rid="B32">Graf (1961)</xref>, <xref ref-type="bibr" rid="B33">Guiglia (1967</xref>, <xref ref-type="bibr" rid="B34">1972</xref>), <xref ref-type="bibr" rid="B44">Kofler (2005)</xref>, <xref ref-type="bibr" rid="B53">Mauss (2001)</xref>, <xref ref-type="bibr" rid="B54">Mauss and Treiber (2004)</xref>, <xref ref-type="bibr" rid="B56">Neumeyer et al. (2011)</xref>, <xref ref-type="bibr" rid="B67">Schmid-Egger and Treiber (1989)</xref>, <xref ref-type="bibr" rid="B68">Schneider et al. (1998)</xref>, <xref ref-type="bibr" rid="B79">Witt (2009)</xref>.</comment></tp:nomenclature-citation><tp:nomenclature-citation><tp:taxon-name>Polistes helveticus</tp:taxon-name><comment> Holotype female (NMBE coll.), present designation, type locality Schwerzenbach, canton of Zürich, Switzerland</comment></tp:nomenclature-citation></tp:nomenclature-citation-list></tp:nomenclature><tp:treatment-sec sec-type="Diagnosis"><title>Diagnosis.</title><p>Small and relatively dark species with pedicel and flagellum black on upper side in both sexes (<xref ref-type="fig" rid="F9">Figs 9a</xref>, <xref ref-type="fig" rid="F9">9b</xref>, <xref ref-type="fig" rid="F10">10a</xref>, <xref ref-type="fig" rid="F10">10c</xref>).</p><fig id="F9" position="float" orientation="portrait"><label>Figure 9.</label><caption><p>Different aspects of a female (individual RN0138) of <italic><tp:taxon-name>Polistes helveticus</tp:taxon-name></italic> sp. n.: <bold>a</bold> frontal view of head <bold>b</bold> lateral view of lower face with malar space and mandible <bold>c</bold> mesopleural region of mesosoma <bold>d</bold> lateral view of body <bold>e</bold> dorsal view of body. The red arrow in picture (<bold>c</bold>) is pointing to the rather reduced epicnemial carina, and the white arrow to the quite distinct mesopleural signum (sensu <xref ref-type="bibr" rid="B14">Carpenter 1996a</xref>), a structure also called a sternopleural groove (<xref ref-type="bibr" rid="B65">Richards 1973</xref>).</p></caption><graphic xmlns:xlink="http://www.w3.org/1999/xlink" xlink:href="zookeys-400-067-g009.jpg" position="float" orientation="portrait" xlink:type="simple"/></fig><fig id="F10" position="float" orientation="portrait"><label>Figure 10.</label><caption><p>Different aspects of a male (individual RN0153) of <italic><tp:taxon-name>Polistes helveticus</tp:taxon-name></italic> sp. n.: <bold>a</bold> frontal view of head <bold>b</bold> anterolateral view of lower face <bold>c</bold> lateral view of body <bold>d</bold> dorsal view of body. The arrows are pointing to the isolated black area (<bold>a</bold>) bordering the torulus, the very faint lateral ridges of clypeus (<bold>b</bold>) or the ventrolateral angle of the pronotum (<bold>c</bold>).</p></caption><graphic xmlns:xlink="http://www.w3.org/1999/xlink" xlink:href="zookeys-400-067-g010.jpg" position="float" orientation="portrait" xlink:type="simple"/></fig><p>Females: Epicnemial carina reduced (<xref ref-type="fig" rid="F9">Fig. 9c</xref>; red arrow) or absent. Hypopygium black (<xref ref-type="fig" rid="F9">Fig. 9d</xref>). Metacoxa black. Mesoscutum black (<xref ref-type="fig" rid="F9">Fig. 9e</xref>), only rarely with a minute pair of yellow spots. Propodeum laterally usually black (<xref ref-type="fig" rid="F9">Fig. 9d</xref>), seldom with yellow spot on each side. Clypeus breadth: malar space 3.26–3.73; head breadth: malar space 7.29–8.8; malar space: lateral ocelli distance 0.87–1.19; metatibia length: malar space 7.61–9.33. terminal flagellomere length: malar space 0.81–1.07.</p><p>Males: Gena in dorsal view immediately narrowing behind eye (<xref ref-type="fig" rid="F12">Fig. 12m</xref>). Epicnemium and mesosternum yellow (<xref ref-type="fig" rid="F10">Figs 10a</xref>, <xref ref-type="fig" rid="F10">10c</xref>). Head breadth: head height 1.19–1.27; lower face: clypeus breadth 1.46–1.69; terminal flagellomere length: lateral ocelli distance 0.83–1.32; terminal flagellomere length: malar space 1.08–1.72; terminal flagellomere length: terminal flagellomere breadth 1.70–2.78.</p><fig id="F11" position="float" orientation="portrait"><label>Figure 11.</label><caption><p>Distribution of examined specimens of <italic><tp:taxon-name>Polistes bischoffi</tp:taxon-name></italic> Weyrauch, 1937 and <italic><tp:taxon-name>Polistes helveticus</tp:taxon-name></italic> sp. n. While <italic><tp:taxon-name>Polistes bischoffi</tp:taxon-name></italic> mainly occurs from Southern Europe to Western Asia, <italic><tp:taxon-name>Polistes helveticus</tp:taxon-name></italic> appears to have a more northern distribution in Central Europe. Thus far, the only incidences of syntopy (<italic><tp:taxon-name>Polistes bischoffi</tp:taxon-name></italic>, <italic><tp:taxon-name>Polistes helveticus</tp:taxon-name></italic>) are from Switzerland.</p></caption><graphic xmlns:xlink="http://www.w3.org/1999/xlink" xlink:href="zookeys-400-067-g011.jpg" position="float" orientation="portrait" xlink:type="simple"/></fig><fig id="F12" position="float" orientation="portrait"><label>Figure 12.</label><caption><p>Drawings of morphological characters used in the key to European paper wasps (<italic><tp:taxon-name>Polistes</tp:taxon-name></italic>) of the <italic>gallicus</italic>-group: Mesopleuron with abrupt (<bold>a</bold>) or gradual (<bold>b</bold>) sculpture change; female antennae with dark (<bold>c</bold>) or bright (<bold>d</bold>) upper side of flagellomeres; male apical flagellum dark (<bold>e</bold>) or bright (<bold>f</bold>) on upper side; head in frontal view with black band across clypeus (<bold>g</bold>) or isolated black spot (<bold>h</bold>); apical mesosoma in dorsal view with drop-shaped spots on mesoscutum, posterior pronotal stripes ending far from pronotal carina (<bold>i</bold>) or without drop-shaped spots, pronotal stripes approaching pronotal carina (<bold>k</bold>); head in dorsal view with genae convex (<bold>l</bold>) or immediately narrowing (<bold>m</bold>). Drawings <bold>a, b, c, d, f</bold> are courtesy of H. Cigler, <bold>g, h, i, k</bold> of D. Lawniczak, and <bold>e, l, m</bold> of CSCF.</p></caption><graphic xmlns:xlink="http://www.w3.org/1999/xlink" xlink:href="zookeys-400-067-g012.jpg" position="float" orientation="portrait" xlink:type="simple"/></fig><!--PageBreak--></tp:treatment-sec><tp:treatment-sec sec-type="Description of female"><title>Description of female.</title><p>Body length 9.7–14.1 mm (n = 20); forewing length 8.5–11.3 mm (n = 20).</p><p>Head: Clypeus yellow with black margin and large central black spot; this spot either isolated (<xref ref-type="fig" rid="F9">Fig. 9a</xref>) or more often extended as crossband reaching the lateral margins of clypeus (<xref ref-type="fig" rid="F12">Fig. 12g</xref>). Face with nearly triangular yellow spot touching inner orbit (<xref ref-type="fig" rid="F9">Fig. 9a</xref>). Upper gena with small, elongate spot (<xref ref-type="fig" rid="F9">Fig. 9d</xref>). Frons with pair of horizontal yellow stripes seldom confluent (<xref ref-type="fig" rid="F9">Fig. 9a</xref>).</p><p>Mesosoma: Change in sculpture between coarse mesepisternum and smooth epicnemium frequently gradual (<xref ref-type="fig" rid="F12">Fig. 12b</xref>). Pronotum along posterior margin with pair of longitudinal stripes not reaching cross stripe on pronotal collar (<xref ref-type="fig" rid="F9">Fig. 9e</xref>). Scutellum and metanotum each with pair of yellow bars (<xref ref-type="fig" rid="F9">Fig. 9e</xref>). Propodeum dorsally usually <!--PageBreak-->with pair of crescent-shaped spots (<xref ref-type="fig" rid="F9">Fig. 9e</xref>). Mesopleuron with yellow spot (<xref ref-type="fig" rid="F9">Figs 9c</xref>, <xref ref-type="fig" rid="F9">9d</xref>). Propodeal valve yellow (<xref ref-type="fig" rid="F9">Fig. 9d</xref>). Tegula yellow anteriorly and posteriorly, with more transparent area in between (<xref ref-type="fig" rid="F9">Fig. 9e</xref>). Legs yellow and orange, black only on coxa, trochanter and most of femur, including entire base (<xref ref-type="fig" rid="F9">Figs 9d</xref>, <xref ref-type="fig" rid="F9">9e</xref>).</p><p>Metasoma: Each tergum with continuous, but slightly indented terminal yellow band (<xref ref-type="fig" rid="F9">Figs 9d</xref>, <xref ref-type="fig" rid="F9">9e</xref>). Tergum 2 also with two yellow spots (<xref ref-type="fig" rid="F9">Fig. 9e</xref>). Tergum 1 seldom with two small yellow spots. Sterna 2 and 3 with terminal yellow bands usually inter<!--PageBreak-->rupted, even though often only slightly so. Sterna 3, 4 and 5 with broadly interrupted terminal bands, manifested only as lateral terminal yellow spots.</p></tp:treatment-sec><tp:treatment-sec sec-type="Description of male"><title>Description of male.</title><p>Body length 9.6–12.4 mm (n = 12); forewing length 8.9–9.9 mm (n = 12).</p><p>Head: Mandibles, malar space, clypeus, face, inferior frons (<xref ref-type="fig" rid="F10">Figs 10a</xref>, <xref ref-type="fig" rid="F10">10b</xref>) and elongate spot on upper gena (<xref ref-type="fig" rid="F10">Fig. 10c</xref>) yellow. Superior frons, vertex (<xref ref-type="fig" rid="F10">Fig. 10a</xref>), occiput and back of head (<xref ref-type="fig" rid="F10">Figs 10c</xref>, <xref ref-type="fig" rid="F10">10d</xref>) black. Inferior part of frons yellow with small black area at superior margin of torulus, usually isolated (<xref ref-type="fig" rid="F10">Fig. 10a</xref>; arrow), but seldom reaching the superior part of frons above. Clypeus apically rounded (<xref ref-type="fig" rid="F10">Fig. 10a</xref>), with hardly any lateral ridge (<xref ref-type="fig" rid="F10">Fig. 10b</xref>; arrows).</p><p>Mesosoma: Pronotum with yellow cross stripe along collar, occasionally extending down to sharp angle of pronotum (<xref ref-type="fig" rid="F10">Fig. 10c</xref>; arrow). Legs yellow and orange, except for upper sides of coxa, trochanter and femur, which are black (<xref ref-type="fig" rid="F10">Figs 10c</xref>, <xref ref-type="fig" rid="F10">10d</xref>); black area occasionally reaching (yellow) lower side of hind femur, yellow area occasionally reaching (black) upper side of pro- and mesocoxa. Rest of mesosoma colored as in females (<xref ref-type="fig" rid="F10">Fig. 10d</xref>).</p><p>Metasoma: Tergum 2 with terminal yellow band extending laterally toward base, even if occasionally discontinuous. Other terga colored as in females. Sternum 2 most of the time with two yellow spots. Sterna 3, 4 and 5 usually with continuous terminal yellow band, the latter interrupted on sternum 6 and absent on hypopygium.</p></tp:treatment-sec><tp:treatment-sec sec-type="Comments"><title>Comments.</title><p>Except for <italic><tp:taxon-name>Polistes bischoffi</tp:taxon-name></italic>, <italic><tp:taxon-name>Polistes helveticus</tp:taxon-name></italic> sp. n. is the only European species with an epicnemial carina that is often absent in the female sex. These two species are easy to distinguish in both sexes due to their differing color patterns, mainly on the antennae. Furthermore, the ratio metatibia length: malar space separates females, whereas the best separating ratio for males (<italic><tp:taxon-name>Polistes bischoffi</tp:taxon-name></italic>, <italic><tp:taxon-name>Polistes helveticus</tp:taxon-name></italic> sp. n.) is terminal flagellomere length: malar space (<xref ref-type="table" rid="T5">Table 5</xref>). Confusion with <italic><tp:taxon-name>Polistes gallicus</tp:taxon-name></italic> or <italic><tp:taxon-name>Polistes hellenicus</tp:taxon-name></italic> is unlikely due to the very different color patterns in both sexes. Males are virtually impossible to confuse with <italic><tp:taxon-name>Polistes biglumis</tp:taxon-name></italic>; however, the very similarly colored females of <italic><tp:taxon-name>Polistes helveticus</tp:taxon-name></italic> sp. n. and <italic><tp:taxon-name>Polistes biglumis</tp:taxon-name></italic> are likely to be confused in specimens of <italic><tp:taxon-name>Polistes helveticus</tp:taxon-name></italic> sp. n. with an exceptionally developed epicnemial carina. For such cases, we provide the ratio malar space: lateral ocelli distance, which fully separates the two.</p><p>Since most collected specimens labeled as “<italic><tp:taxon-name>Polistes bischoffi</tp:taxon-name></italic>” are presumed to belong to <italic><tp:taxon-name>Polistes helveticus</tp:taxon-name></italic> sp. n., rather than to <italic><tp:taxon-name>Polistes bischoffi</tp:taxon-name></italic> Weyrauch, 1937 (revised status), at least in Central European museums, their identity must be checked. In fact, according to the CSCF (<ext-link xmlns:xlink="http://www.w3.org/1999/xlink" ext-link-type="uri" xlink:href="http://www.cscf.ch;" xlink:type="simple">www.cscf.ch;</ext-link> in litt.) there are about 450 individuals of <italic><tp:taxon-name>Polistes helveticus</tp:taxon-name></italic> sp. n. from Switzerland deposited in Swiss museums, but only very few (&lt; 10) individuals of <italic><tp:taxon-name>Polistes bischoffi</tp:taxon-name></italic>, at least before the material of the present study was deposited. A similar situation may apply to other Central European museums, especially in Austria and Germany. In contrast, the relatively few individuals labeled as “<italic><tp:taxon-name>Polistes bischoffi</tp:taxon-name></italic>” that we examined from Southern Europe (Greece, Italy, Southern France) are, in fact, determined correctly (mostly by Josef Gusenleitner).</p><p>The specimen that we have chosen as the holotype of <!--PageBreak--><italic><tp:taxon-name>Polistes helveticus</tp:taxon-name></italic> sp. n. clearly belongs to <italic><tp:taxon-name>Polistes helveticus</tp:taxon-name></italic> sp. n. according to molecular and morphological analyses. According to its body measurements, however, it lies in an area of overlap with <italic><tp:taxon-name>Polistes gallicus</tp:taxon-name></italic> (<xref ref-type="fig" rid="F3">Fig. 3a, c [H]</xref>). Unfortunately, it is the only specimen that was both intact and suitable for molecular analyses.</p></tp:treatment-sec><tp:treatment-sec sec-type="Distribution"><title>Distribution.</title><p><xref ref-type="fig" rid="F11">Fig. 11</xref> only shows the distribution of the specimens examined within this study. Other possible records of <italic><tp:taxon-name>Polistes helveticus</tp:taxon-name></italic> (still under the name “<italic>bischoffi</italic>”) not shown in <xref ref-type="fig" rid="F11">Fig. 11</xref> include localities in Austria (<xref ref-type="bibr" rid="B36">Gusenleitner 1995</xref>: 165; <xref ref-type="bibr" rid="B37">1998</xref>: 497), Belgium (<xref ref-type="bibr" rid="B5">Baugnée 1996</xref>), Czech Republic and Slovakia (<xref ref-type="bibr" rid="B25">Dvořák et al. 2006</xref>), France (<xref ref-type="bibr" rid="B32">Graf 1961</xref>), Germany (<xref ref-type="bibr" rid="B53">Mauss 2001</xref>, <xref ref-type="bibr" rid="B67">Schmid-Egger and Treiber 1989</xref>), and Luxembourg (<xref ref-type="bibr" rid="B68">Schneider et al. 1998</xref>).</p><p>Nevertheless, <xref ref-type="fig" rid="F11">Fig. 11</xref> indicates a geographical separation between <italic><tp:taxon-name>Polistes helveticus</tp:taxon-name></italic> sp. n. (in the north) and <italic><tp:taxon-name>Polistes bischoffi</tp:taxon-name></italic> (in the south), leaving only a small area of overlap. Real syntopy (habitat sharing) between the two species has thus far only been assessed in Switzerland but both species also occur sympatrically in Austria. Furthermore, the verified range of <italic><tp:taxon-name>Polistes helveticus</tp:taxon-name></italic> sp. n. (<xref ref-type="fig" rid="F11">Fig. 11</xref>) is distinctly smaller than that of <italic><tp:taxon-name>Polistes bischoffi</tp:taxon-name></italic>, although <italic><tp:taxon-name>Polistes helveticus</tp:taxon-name></italic> sp. n. is considered to be in a period of expansion (<xref ref-type="bibr" rid="B25">Dvořák et al. 2006</xref>, <xref ref-type="bibr" rid="B53">Mauss 2001</xref>).</p></tp:treatment-sec><tp:treatment-sec sec-type="Ecology"><title>Ecology.</title><p>In Switzerland, <!--PageBreak--><!--PageBreak--><italic><tp:taxon-name>Polistes helveticus</tp:taxon-name></italic> sp. n. is widespread (<xref ref-type="fig" rid="F11">Fig. 11</xref>), usually occurring in wet habitats such as floodplains, fens, bogs, and pits (gravel, sand). The altitudinal records range from 200 m above sea level (Le Champ-près-Froges, France) for a female (individual RN0378) to 980 m a.s.l. (Muggio, Canton of Ticino, CH) for a male (RN0387). The seasonal records range from 02 April (Saint-Blaise, CH) for a female to 24 November (Gnadental, Germany) for a female (RN0283), but most individuals of both sexes are recorded in July and August (CSCF, in litt.). The earliest record for a male is on 21 July (Jestetten, Germany), the latest (RN0157) on 01 October (Courroux, CH). Nests are usually attached below 40 cm to vertical stems (Ø 2–3 cm) of reed, alder, willow and other plants (<xref ref-type="bibr" rid="B44">Kofler 2005</xref>; <xref ref-type="bibr" rid="B56">Neumeyer et al. 2011</xref>).</p></tp:treatment-sec><tp:treatment-sec sec-type="Etymology"><title>Etymology.</title><p>The Latin adjective “helveticus -a -um” means Swiss. The name <italic><tp:taxon-name>Polistes helveticus</tp:taxon-name></italic> sp. n. pays tribute to the country where the species was first discovered, when a female (Theodor Steck leg., NHMB coll.) was found in Bätterkinden (canton of Berne) in August 1882.</p></tp:treatment-sec><tp:treatment-sec sec-type="Material examined"><title>Material examined.</title><p>Holotype ♀ (RN0139): SWITZERLAND, CANTON ZURICH, <bold>Schwerzenbach, Böschen</bold>, <named-content xmlns:xlink="http://www.w3.org/1999/xlink" content-type="dwc:verbatimCoordinates" xlink:type="simple">47°22'21.67"N, 08°40'01.43"E</named-content>, 436 m, 11 Aug 2010, fen rotation fallow, Rainer Neumeyer leg., NMBE coll.</p><p>Original Paralectotype (<xref ref-type="bibr" rid="B77">Weyrauch 1939</xref>: 164) of <italic><tp:taxon-name>Polistes bischoffi</tp:taxon-name></italic> Weyrauch, 1937: 1 ♂ (RN0325): Switzerland, CANTON ZURICH, <bold>Glattbrugg</bold>, 8 Sep 1937, Wolfgang Weyrauch leg., HUMCZ coll., labeled as follows: 1. “W. Weyrauch” [printed], “Glattbrugg bei Zürich, 8.9.37” [handwritten]. 2. “<tp:taxon-name>Polistula bischoffi</tp:taxon-name> Weyrauch 1938” [handwritten]; 3. “Glattbrug [sic] nr Zurich Switzerland [handwritten; most probably added posteriorly]; 4. “<tp:taxon-name>Polistes bischoffi</tp:taxon-name> ♂ Weyr. paratype.” [handwritten; probably added posteriorly].</p><p>Paratypes: 1 ♀ (RN0412): Austria, Burgenland, <bold>Stadtschlaining</bold>, <bold>Goberling</bold>, 18 May 1990, Michael Madl leg., NHMW coll.; 1 ♀ (RN0399): Czech Republic, South Bohemia, <bold>Stachy, Úbislav</bold>, 12 Oct 2005, village, Libor Dvořák leg., LD coll.; 1 ♂ (RN0398): <bold>Vlkov nad Lužnicí</bold>, 18 Sep 2004, P. Bogusch leg., LD coll.; 1 ♀ (RN0378): France, Isère, <bold>Le Champ-près-Froges</bold>, 200 m, 15 Aug 2003, sand pit, J. &amp; I. Smit leg., JS coll.; 1 ♀ (RN0282) + 1 ♂ (RN0284): Germany, Baden-Württemberg, <bold>Blaustein</bold>, <bold>Lautertal westl. Weidach</bold>, 30 Aug 1988, Volker Mauss leg., RN coll.; 1 ♀ (RN0362): <bold>Kaiserstuhl</bold>, 30 Jun 1938, J.P. Wolf leg., ETHZ coll.; 1 ♀ (RN0283): <bold>Michelfeld, Gnadental</bold>, 24 Nov 1992, Volker Mauss leg., RN coll.; 1 ♀ (RN0388): Bavaria, <bold>Weichs, Weichser Moos</bold>, <named-content xmlns:xlink="http://www.w3.org/1999/xlink" content-type="dwc:verbatimCoordinates" xlink:type="simple">48°22'55.2"N, 11°25'58.8"E</named-content>, fen, 31 Jul 1991, Stephan Blank leg., SDEI coll.; 1 ♂ (RN0162): Principality of Liechtenstein, <bold>Ruggell</bold>, <named-content xmlns:xlink="http://www.w3.org/1999/xlink" content-type="dwc:verbatimCoordinates" xlink:type="simple">47°13'56.98"N, 09°39'43.61"E</named-content>, 444 m, 27 Aug 1996, dam, Simon Bieri leg., ETHZ coll.; 1 ♂ (RN0164): <bold>Schaan</bold>, <named-content xmlns:xlink="http://www.w3.org/1999/xlink" content-type="dwc:verbatimCoordinates" xlink:type="simple">47°11'02.53"N, 09°31'29.11"E</named-content>, 455 m, 24 Sep 1997, Simon Bieri leg., ETHZ coll.; 1 ♀ (RN0400): Slovakia, Trenčín Region, <bold>Bzince pod Javorinou</bold>, 06 Aug 2004, glade, Libor Dvořák leg., LD coll.; 1 ♀ (RN0230): SWITZERLAND, CANTON BASLE-City, <bold>Basel, Badischer Bahnhof</bold>, <named-content xmlns:xlink="http://www.w3.org/1999/xlink" content-type="dwc:verbatimCoordinates" xlink:type="simple">47°34'50.12"N, 07°36'07.63"E</named-content>, 255 m, 18 Aug 1995, ruderal field, Rainer Neumeyer leg., RN coll.; 1 ♀ (RN0377): CANTON BERNE, <bold>Bern</bold>, 22 Jul 1883, Theodor Steck leg., NMBE coll.; 1 ♀ (RN0374) + 2 ♂ (RN0375, RN0376): <bold>Bätterkinden</bold>, 24 Aug 1887, Theodor Steck leg., NMBE coll.; 1 ♂ (RN0161): <bold>Gampelen, Seewald</bold>, 16 Aug 1994, Richard Vernier leg., MHNN coll.; 1 ♂ (RN0158): CANTON Jura, <bold>Damphreux, Les Coeudres</bold>, <named-content xmlns:xlink="http://www.w3.org/1999/xlink" content-type="dwc:verbatimCoordinates" xlink:type="simple">47°28'23.54"N, 07°06'34.74"E</named-content>, 430 m, 22 Aug 2003, Christian Monnerat leg., MHNN coll.; 1 ♂ (RN0157): <bold>Courroux, Le Quenet</bold>, <named-content xmlns:xlink="http://www.w3.org/1999/xlink" content-type="dwc:verbatimCoordinates" xlink:type="simple">47°22'46.78"N, 07°21'40.20"E</named-content>, 510 m, 01 Oct 2004, Christian Monnerat leg., MHNN coll.; 2 ♂ (RN0155, RN0159): <bold>Courtemaîche, La Colombière</bold>, <named-content xmlns:xlink="http://www.w3.org/1999/xlink" content-type="dwc:verbatimCoordinates" xlink:type="simple">47°27'48.87"N, 07°02'59.38"E</named-content>, 390 m, 22 Aug 2003, Christian <!--PageBreak-->Monnerat leg., MHNN coll.; 1 ♂ (RN0386): CANTON Ticino, <bold>Meride, Fontana</bold>, <named-content xmlns:xlink="http://www.w3.org/1999/xlink" content-type="dwc:verbatimCoordinates" xlink:type="simple">45°53'44"N, 08°56'46"E</named-content>, 595 m, 24 Aug 1997, Ladislaus Rezbanyai-Reser leg., NML coll.; 1 ♂ (RN0387): <bold>Muggio, Muggiasca</bold>, <named-content xmlns:xlink="http://www.w3.org/1999/xlink" content-type="dwc:verbatimCoordinates" xlink:type="simple">45°54'39"N, 09°01'21"E</named-content>, 980 m, 16 Aug 1996, Ladislaus Rezbanyai-Reser leg., NML coll.; 1 ♀ (RN0394): CANTON Valais, <bold>Brig</bold>, 09 Aug 1916, anon. leg., ETHZ coll.; 2 ♂ (RN0198, RN0199): CANTON Vaud, <bold>Bussigny-près-Lausanne</bold>, 16 Aug 1962, Robert Matthey leg., MZL coll.; 1 ♀ (RN0360) + 1 ♂ (RN0361): <bold>Lausanne</bold>, Aug 1942, Jacques de Beaumont leg., MFNB coll.; 3 ♂ (RN0200, RN0203, RN0204): <bold>Lausanne, Vidy</bold>, 02 Aug 1943, Jacques de Beaumont leg., MZL coll.; 1 ♀ (RN0046): <bold>Noville, Longes Rayes</bold>, <named-content xmlns:xlink="http://www.w3.org/1999/xlink" content-type="dwc:verbatimCoordinates" xlink:type="simple">46°23'21.32"N, 06°53'31.03"E</named-content>, 273 m, 23 Aug 2011, shrubberies, Rainer Neumeyer leg., RN coll.; 5 ♀ (RN0047, RN0048, RN0049, RN0050, RN0051): <named-content xmlns:xlink="http://www.w3.org/1999/xlink" content-type="dwc:verbatimCoordinates" xlink:type="simple">46°23'14.28"N, 06°53'34.66"E</named-content>, 273 m, 23 Aug 2011, tall herbaceous vegetation, Rainer Neumeyer leg., RN coll.; 1 ♂ (RN0160): <bold>Saint-Livres, Les Mossières</bold>, <named-content xmlns:xlink="http://www.w3.org/1999/xlink" content-type="dwc:verbatimCoordinates" xlink:type="simple">46°32'02.47"N, 06°21'55.82"E</named-content>, 700 m, 21 Aug 2002, Christian Monnerat leg., MHNN coll.; 2 ♂ (RN0201, RN0202): <bold>Saint-Sulpice</bold>, Jul 1943, Jacques de Beaumont leg., MZL coll.; 1 ♂ (RN0114): <bold>Villars-sous-Yens, Arborex</bold>, <named-content xmlns:xlink="http://www.w3.org/1999/xlink" content-type="dwc:verbatimCoordinates" xlink:type="simple">46°30'11.03"N, 06°25'12.11"E</named-content>, 510 m, 25 Aug 2010, fen, Christian Monnerat leg., MHNN coll.; 2 ♀ (RN0277, RN0278): CANTON ZUG, <bold>Hünenberg, Rüssspitz</bold>, <named-content xmlns:xlink="http://www.w3.org/1999/xlink" content-type="dwc:verbatimCoordinates" xlink:type="simple">47°14'09.40"N, 08°24'39.49"E</named-content>, 389 m, 10 Jul 2012, fen, Rainer Neumeyer leg., ETHZ coll.; 1 ♀ (RN0279): <named-content xmlns:xlink="http://www.w3.org/1999/xlink" content-type="dwc:verbatimCoordinates" xlink:type="simple">47°14'17.60"N, 08°24'27.75"E</named-content>, 389 m, 20 Aug 2012, fen, Rainer Neumeyer leg., AMNH coll.; 1 ♀ (RN0275): CANTON ZURICH, <bold>Bauma, Fischbach</bold>, <named-content xmlns:xlink="http://www.w3.org/1999/xlink" content-type="dwc:verbatimCoordinates" xlink:type="simple">47°23'00.66"N, 08°50'48.30"E</named-content>, 660 m, 04 Jul 2012, abandoned pit, Rainer Neumeyer leg., RN coll.; 2 ♀ (RN0167, RN0168): 08 Aug 2012, abandoned pit, Rainer Neumeyer leg., CSE coll.; 1 ♂ (RN0152): <bold>Mönchaltorf, Seewisen</bold>, <named-content xmlns:xlink="http://www.w3.org/1999/xlink" content-type="dwc:verbatimCoordinates" xlink:type="simple">47°19'17.63"N, 08°41'55.58"E</named-content>, 436 m, 21 Aug 2010, fen rotation fallow, Rainer Neumeyer leg., AMNH coll.; 1 ♀ (RN0003): <bold>Pfäffikon, Auslikon</bold>, <named-content xmlns:xlink="http://www.w3.org/1999/xlink" content-type="dwc:verbatimCoordinates" xlink:type="simple">47°20'42.05"N, 08°47'52.78"E</named-content>, 539 m, 20 Jun 2011, fen, Rainer Neumeyer leg., RN coll.; 3 ♀ (RN0018, RN0019, RN0020): <named-content xmlns:xlink="http://www.w3.org/1999/xlink" content-type="dwc:verbatimCoordinates" xlink:type="simple">47°20'46.94"N, 08°47'50.38"E</named-content>, 539 m, 10 Aug 2011, fen, Rainer Neumeyer leg., RN coll.; 1 ♀ (RN0078): <bold>Pfäffikon, Irgenhuserriet</bold>, <named-content xmlns:xlink="http://www.w3.org/1999/xlink" content-type="dwc:verbatimCoordinates" xlink:type="simple">47°20'59.15"N, 08°47'49.98"E</named-content>, 539 m, 06 Sep 2011, fen, Rainer Neumeyer leg., RN coll.; 2 ♀ (RN0033, RN0034): <bold>Seegräben, Schlachtmad</bold>, <named-content xmlns:xlink="http://www.w3.org/1999/xlink" content-type="dwc:verbatimCoordinates" xlink:type="simple">47°20'23.35"N, 08°46'36.56"E</named-content>, 537 m, 19 Aug 2011, fen, Rainer Neumeyer leg., RN coll.; 1 ♀ + 2 ♂ (RN0138, RN0153, RN0154): <bold>Schwerzenbach, Böschen</bold>, <named-content xmlns:xlink="http://www.w3.org/1999/xlink" content-type="dwc:verbatimCoordinates" xlink:type="simple">47°22'21.67"N, 08°40'01.43"E</named-content>, 436 m, same nest as holotype, 11 Aug 2010, fen rotation fallow, Rainer Neumeyer leg., NMBE coll.; 1 ♀ (RN0276): <bold>Weiach, Rüteren</bold>, <named-content xmlns:xlink="http://www.w3.org/1999/xlink" content-type="dwc:verbatimCoordinates" xlink:type="simple">47°34'03.21"N, 08°26'44.70"E</named-content>, 365 m, 02 Apr 2005, gravel pit, Rainer Neumeyer leg., RN coll.; 1 ♀ (RN0035): <bold>Wetzikon, Agerstenriet</bold>, <named-content xmlns:xlink="http://www.w3.org/1999/xlink" content-type="dwc:verbatimCoordinates" xlink:type="simple">47°20'06.75"N, 08°46'57.43"E</named-content>, 538 m, 19 Aug 2011, fen, Rainer Neumeyer leg., RN coll.; 2 ♀ (RN0012, RN0013): <bold>Wetzikon, Seeriet</bold>, <named-content xmlns:xlink="http://www.w3.org/1999/xlink" content-type="dwc:verbatimCoordinates" xlink:type="simple">47°20'30.24"N, 08°47'10.89"E</named-content>, 538 m, 05 Aug 2011, fen, Rainer Neumeyer leg., RN coll.; 1 ♀ (RN0081): 09 Sep 2011, fen, Rainer Neumeyer leg., RN coll.; 1 ♀ (RN0014): <bold>Wetzikon, Robenhuserriet</bold>, <named-content xmlns:xlink="http://www.w3.org/1999/xlink" content-type="dwc:verbatimCoordinates" xlink:type="simple">47°20'19.16"N, 08°47'02.75"E</named-content>, 538 m, 05 Aug 2011, fen, Rainer Neumeyer leg., RN coll.; 1 ♀ (RN0017): <named-content xmlns:xlink="http://www.w3.org/1999/xlink" content-type="dwc:verbatimCoordinates" xlink:type="simple">47°20'16.20"N, 08°47'34.35"E</named-content>, 539 m, 05 Aug 2011, fen, Rainer Neumeyer leg., RN coll.; 1 ♂ (RN0163): <bold>Zürich</bold>, &lt; 1900, anon. leg., ETHZ coll.</p><!--PageBreak--></tp:treatment-sec><tp:treatment-sec><!--Section generated to contain objects referenced in tp:taxon-treatment.--><table-wrap id="T5" position="float" orientation="portrait"><label>Table 5.</label><caption><p>Best ratios found by the LDA ratio extractor for separating various groupings of <italic><tp:taxon-name>Polistes</tp:taxon-name></italic>. Asterisks mark those comparisons, where the groups have very little or no overlap and the best ratios thus were eligible for use in the identification key.</p></caption><table><tbody><tr><td rowspan="1" colspan="6"><bold>females</bold></td></tr><tr><td rowspan="1" colspan="1">group comparison</td><td rowspan="1" colspan="1">best ratio</td><td rowspan="1" colspan="1">range group 1</td><td rowspan="1" colspan="1">range group 2</td><td rowspan="1" colspan="1">standard distance</td><td rowspan="1" colspan="1">δ</td></tr><tr><td rowspan="1" colspan="1"><italic>biglumis</italic>–rest*</td><td rowspan="1" colspan="1">msp.l:  pol.l</td><td rowspan="1" colspan="1">1.22–1.76</td><td rowspan="1" colspan="1">0.79–1.24</td><td rowspan="1" colspan="1">4.62</td><td rowspan="1" colspan="1">0.29</td></tr><tr><td rowspan="1" colspan="1"><italic>helveticus–bischoffi</italic>*</td><td rowspan="1" colspan="1">tib3.l:  msp.l</td><td rowspan="1" colspan="1">7.61–9.33</td><td rowspan="1" colspan="1">9.57–11.5</td><td rowspan="1" colspan="1">6.19</td><td rowspan="1" colspan="1">0.10</td></tr><tr><td rowspan="1" colspan="1"><italic>helveticus–gallicus</italic></td><td rowspan="1" colspan="1">hea.b:  msp.l</td><td rowspan="1" colspan="1">7.29–8.80</td><td rowspan="1" colspan="1">8.23–10.08</td><td rowspan="1" colspan="1">4.34</td><td rowspan="1" colspan="1">0.05</td></tr><tr><td rowspan="1" colspan="1"><italic>helveticus–hellenicus</italic></td><td rowspan="1" colspan="1">tib3.l:  msp.l</td><td rowspan="1" colspan="1">7.61–9.33</td><td rowspan="1" colspan="1">9.00–11.13</td><td rowspan="1" colspan="1">4.72</td><td rowspan="1" colspan="1">0.09</td></tr><tr><td rowspan="1" colspan="1"><italic>bischoffi–gallicus</italic></td><td rowspan="1" colspan="1">flglast.l:  msp.l</td><td rowspan="1" colspan="1">1.00–1.24</td><td rowspan="1" colspan="1">0.84–1.07</td><td rowspan="1" colspan="1">4.07</td><td rowspan="1" colspan="1">0.19</td></tr><tr><td rowspan="1" colspan="1"><italic>bischoffi–hellenicus</italic></td><td rowspan="1" colspan="1">flglast.l:  msp.l</td><td rowspan="1" colspan="1">1.00–1.24</td><td rowspan="1" colspan="1">0.74–1.11</td><td rowspan="1" colspan="1">4.25</td><td rowspan="1" colspan="1">0.22</td></tr><tr><td rowspan="1" colspan="6"><bold>males</bold></td></tr><tr><td rowspan="1" colspan="1">group comparison</td><td rowspan="1" colspan="1">best ratio</td><td rowspan="1" colspan="1">range group 1</td><td rowspan="1" colspan="1">range group 2</td><td rowspan="1" colspan="1">standard distance</td><td rowspan="1" colspan="1">δ</td></tr><tr><td rowspan="1" colspan="1"><italic>biglumis</italic>–rest*</td><td rowspan="1" colspan="1">lof.l:  cly.b</td><td rowspan="1" colspan="1">1.29–1.45</td><td rowspan="1" colspan="1">1.46–1.69</td><td rowspan="1" colspan="1">8.36</td><td rowspan="1" colspan="1">0.31</td></tr><tr><td rowspan="1" colspan="1"><italic>helveticus–bischoffi</italic>*</td><td rowspan="1" colspan="1">flglast.l:  msp.l</td><td rowspan="1" colspan="1">1.08–1.72</td><td rowspan="1" colspan="1">1.93–2.75</td><td rowspan="1" colspan="1">6.82</td><td rowspan="1" colspan="1">0.08</td></tr><tr><td rowspan="1" colspan="1"><italic>helveticus–gallicus</italic></td><td rowspan="1" colspan="1">flglast.l:  pol.l</td><td rowspan="1" colspan="1">0.83–1.32</td><td rowspan="1" colspan="1">1.09–1.55</td><td rowspan="1" colspan="1">3.54</td><td rowspan="1" colspan="1">0.09</td></tr><tr><td rowspan="1" colspan="1"><italic>helveticus–hellenicus</italic></td><td rowspan="1" colspan="1">flglast.l:  msp.l</td><td rowspan="1" colspan="1">1.08–1.72</td><td rowspan="1" colspan="1">1.44–2.16</td><td rowspan="1" colspan="1">5.92</td><td rowspan="1" colspan="1">0.01</td></tr><tr><td rowspan="1" colspan="1"><italic>bischoffi–gallicus</italic></td><td rowspan="1" colspan="1">flglast.l:  msp.l</td><td rowspan="1" colspan="1">1.93–2.75</td><td rowspan="1" colspan="1">1.28–2.21</td><td rowspan="1" colspan="1">3.50</td><td rowspan="1" colspan="1">0.18</td></tr><tr><td rowspan="1" colspan="1"><italic>bischoffi–hellenicus</italic>*</td><td rowspan="1" colspan="1">hea.b:  hea.h</td><td rowspan="1" colspan="1">1.21–1.29</td><td rowspan="1" colspan="1">1.15–1.21</td><td rowspan="1" colspan="1">6.27</td><td rowspan="1" colspan="1">0.10</td></tr></tbody></table></table-wrap><fig id="F3" position="float" orientation="portrait"><label>Figure 3.</label><caption><p>Shape PCA of all five OTUs of the <italic><tp:taxon-name>Polistes gallicus</tp:taxon-name></italic>-group. <bold>a, b</bold> Scatterplot of first against second shape PC <bold>a</bold> females <bold>b</bold> males <bold>c, d</bold> Scatterplot of isosize against first shape PC <bold>c</bold> females <bold>d</bold> males. Symbols: orange circles = <italic><tp:taxon-name>Polistes biglumis</tp:taxon-name></italic>, purple triangles = <italic><tp:taxon-name>Polistes bischoffi</tp:taxon-name></italic>, green diamonds = <italic><tp:taxon-name>Polistes gallicus</tp:taxon-name></italic>, blue rectangles = <italic><tp:taxon-name>Polistes hellenicus</tp:taxon-name></italic>, red dots = <italic><tp:taxon-name>Polistes helveticus</tp:taxon-name></italic>. In parentheses, the variance explained by each shape PC. Encircled upper case letters show the position of the type specimens of various nominal taxa: (<bold>A</bold>) <italic><tp:taxon-name>Polistes bimaculatus pamirensis</tp:taxon-name></italic> Zirngiebl, 1955, syntypes; (<bold>B</bold>) <italic><tp:taxon-name>Polistes bimaculatus nigrinotum</tp:taxon-name></italic> Zirngiebl, 1955, holotype; (<bold>C</bold>) <italic><tp:taxon-name>Polistes bischoffi</tp:taxon-name></italic> Weyrauch, 1937, neotype; (<bold>D</bold>) <italic><tp:taxon-name>Polistes foederatus obscuricornis</tp:taxon-name></italic> Mader, 1936, syntypes; (<bold>E</bold>) <italic><tp:taxon-name>Polistes omissus ordubadensis</tp:taxon-name></italic> Zirngiebl, 1955, holotype; (<bold>F</bold>) <italic><tp:taxon-name>Polistes omissus kaszabi</tp:taxon-name></italic> Giordani Soika, 1970, holotype; (<bold>G</bold>) <italic><tp:taxon-name>Polistes foederatus albellus</tp:taxon-name></italic> Giordani Soika, 1976, paratype; (<bold>H</bold>) <italic><tp:taxon-name>Polistes helveticus</tp:taxon-name></italic> Neumeyer sp. n., holotype; (<bold>I</bold>) <italic><tp:taxon-name>Polistes dubius</tp:taxon-name></italic> Kohl, 1898, lectotype; (<bold>J</bold>) <italic><tp:taxon-name>Polistes foederatus</tp:taxon-name></italic> Kohl, 1898, holotype; (<bold>K</bold>) <italic><tp:taxon-name>Polistes gallicus mongolicus</tp:taxon-name></italic> Buysson, 1911, syntype; (<bold>L</bold>) <italic><tp:taxon-name>Polistes hellenicus</tp:taxon-name></italic> Arens, 2011, holotype.</p></caption><graphic xmlns:xlink="http://www.w3.org/1999/xlink" xlink:href="zookeys-400-067-g003.jpg" position="float" orientation="portrait" xlink:type="simple"/></fig></tp:treatment-sec><ref-list><ref id="B77"><mixed-citation xmlns:xlink="http://www.w3.org/1999/xlink" xlink:type="simple"><person-group><name name-style="western"><surname>Weyrauch</surname><given-names>W</given-names></name></person-group> (<year>1939</year>) <article-title>Zur Systematik der paläarktischen Polistinen auf biologischer Grundlage.</article-title><source>Archiv für Naturgeschichte</source>, <series>Neue Folge</series><volume>8</volume>(<issue>2</issue>): <fpage>145</fpage>–<lpage>197</lpage>.</mixed-citation></ref><ref id="B5"><mixed-citation xmlns:xlink="http://www.w3.org/1999/xlink" xlink:type="simple"><person-group><name name-style="western"><surname>Baugnée</surname><given-names>JY</given-names></name></person-group> (<year>1996</year>) <article-title>Une nouvelle guêpe sociale pour la faune belge: <italic>Polistes bischoffi</italic> Weyrauch, 1937, trouvé en Gaume.</article-title><source>Bulletin et Annales de la Société Royale Belge d’Entomologie</source><volume>132</volume>: <fpage>395</fpage>–<lpage>398</lpage>.</mixed-citation></ref><ref id="B10"><mixed-citation xmlns:xlink="http://www.w3.org/1999/xlink" xlink:type="simple"><person-group><name name-style="western"><surname>Blüthgen</surname><given-names>P</given-names></name></person-group> (<year>1961</year>) <source>Die Faltenwespen Mitteleuropas</source>. <publisher-name>Abhandlungen der Deutschen Akademie der Wissenschaften zu Berlin, Klasse für Chemie, Geologie und Biologie</publisher-name><volume>1961</volume> (<issue>2</issue>): <size units="page">251 pp</size>.</mixed-citation></ref><ref id="B24"><mixed-citation xmlns:xlink="http://www.w3.org/1999/xlink" xlink:type="simple"><person-group><name name-style="western"><surname>Dvořák</surname><given-names>L</given-names></name><name name-style="western"><surname>Roberts</surname><given-names>SPM</given-names></name></person-group> (<year>2006</year>) <article-title>Key to the paper and social wasps of Central Europe.</article-title><source>Acta Entomologica Musei Nationalis Pragae</source><volume>46</volume>: <fpage>221</fpage>–<lpage>244</lpage>.</mixed-citation></ref><ref id="B25"><mixed-citation xmlns:xlink="http://www.w3.org/1999/xlink" xlink:type="simple"><person-group><name name-style="western"><surname>Dvořák</surname><given-names>L</given-names></name><name name-style="western"><surname>Smetana</surname><given-names>V</given-names></name><name name-style="western"><surname>Straka</surname><given-names>J</given-names></name><name name-style="western"><surname>Deván</surname><given-names>P</given-names></name></person-group> (<year>2006</year>) <article-title>Present distribution of the paper wasp <italic>Polistes bischoffi</italic> Weyrauch, 1937 in the Czech Republic and in Slovakia with notes to its spreading.</article-title><source>Linzer biologische Beiträge</source><volume>38</volume>(<issue>1</issue>): <fpage>533</fpage>–<lpage>539</lpage>.</mixed-citation></ref><ref id="B32"><mixed-citation xmlns:xlink="http://www.w3.org/1999/xlink" xlink:type="simple"><person-group><name name-style="western"><surname>Graf</surname><given-names>F</given-names></name></person-group> (<year>1961</year>) <article-title>Présence de l‘Hyménoptère Vespidé <italic>Polistes bischoffi</italic> Weyrauch en France.</article-title><source>Bulletin de la Société Zoologique de France</source><volume>86</volume>: <fpage>283</fpage>–<lpage>291</lpage>.</mixed-citation></ref><ref id="B33"><mixed-citation xmlns:xlink="http://www.w3.org/1999/xlink" xlink:type="simple"><person-group><name name-style="western"><surname>Guiglia</surname><given-names>D</given-names></name></person-group> (<year>1967</year>) <article-title>La posizione del <italic>Polistes (Leptopolistes) bischoffi</italic> Weyrauch.</article-title><source>Mitteilungen der Schweizerischen Entomologischen Gesellschaft</source><volume>39</volume>(<issue>3+4</issue>): <fpage>199</fpage>–<lpage>204</lpage>.</mixed-citation></ref><ref id="B34"><mixed-citation xmlns:xlink="http://www.w3.org/1999/xlink" xlink:type="simple"><person-group><name name-style="western"><surname>Guiglia</surname><given-names>D</given-names></name></person-group> (<year>1972</year>) <article-title>Les guêpes sociales d’Europe occidentale et septentrionale.</article-title><source>Faune de l’Europe et du basin méditerranéen</source><volume>6</volume>: <size units="page">181 pp</size>.</mixed-citation></ref><ref id="B44"><mixed-citation xmlns:xlink="http://www.w3.org/1999/xlink" xlink:type="simple"><person-group><name name-style="western"><surname>Kofler</surname><given-names>A</given-names></name></person-group> (<year>2005</year>) <article-title>Neue Mitteilungen über Keulenwespen, Rollwespen und Echte Wespen aus Osttirol (Österreich).</article-title><source>Berichte des Naturwissenschaftlich Medizinischen Vereins in Innsbruck</source><volume>92</volume>: <fpage>141</fpage>–<lpage>160</lpage>.</mixed-citation></ref><ref id="B53"><mixed-citation xmlns:xlink="http://www.w3.org/1999/xlink" xlink:type="simple"><person-group><name name-style="western"><surname>Mauss</surname><given-names>V</given-names></name></person-group> (<year>2001</year>) <article-title>First record of <italic>Polistes bischoffi</italic> Weyrauch, 1937 from North Rhine-Westphalia with notes on the expansion of the distribution range of the species.</article-title><source>Decheniana (Bonn)</source><volume>154</volume>: <fpage>109</fpage>–<lpage>116</lpage>.</mixed-citation></ref><ref id="B54"><mixed-citation xmlns:xlink="http://www.w3.org/1999/xlink" xlink:type="simple"><person-group><name name-style="western"><surname>Mauss</surname><given-names>V</given-names></name><name name-style="western"><surname>Treiber</surname><given-names>R</given-names></name></person-group> (<year>2004</year>) <source>Bestimmungsschlüssel für die Faltenwespen (Hymenoptera: Masarinae, Polistinae, Vespinae) der Bundesrepublik Deutschland</source>, <publisher-name>DJN</publisher-name>, <publisher-loc>Hamburg</publisher-loc>, <fpage>2</fpage>–<lpage>53</lpage>.</mixed-citation></ref><ref id="B56"><mixed-citation xmlns:xlink="http://www.w3.org/1999/xlink" xlink:type="simple"><person-group><name name-style="western"><surname>Neumeyer</surname><given-names>R</given-names></name><name name-style="western"><surname>Gigon</surname><given-names>A</given-names></name><name name-style="western"><surname>Dobler Gross</surname><given-names>C</given-names></name></person-group> (<year>2011</year>) <article-title>Eine neue Feldwespe am Greifensee: Farbmorphe, Hybrid oder <italic>Polistes gallicus</italic> (Linnaeus, 1767)?</article-title><source>Entomo Helvetica</source><volume>4</volume>: <fpage>7</fpage>–<lpage>22</lpage>.</mixed-citation></ref><ref id="B67"><mixed-citation xmlns:xlink="http://www.w3.org/1999/xlink" xlink:type="simple"><person-group><name name-style="western"><surname>Schmid-Egger</surname><given-names>C</given-names></name><name name-style="western"><surname>Treiber</surname><given-names>R</given-names></name></person-group> (<year>1989</year>) <article-title>Die Verbreitung von <italic>Polistes bischoffi</italic> Weyrauch, 1937 in Süddeutschland.</article-title><source>Linzer biologische Beiträge</source><volume>21</volume>: <fpage>601</fpage>–<lpage>609</lpage>.</mixed-citation></ref><ref id="B68"><mixed-citation xmlns:xlink="http://www.w3.org/1999/xlink" xlink:type="simple"><person-group><name name-style="western"><surname>Schneider</surname><given-names>N</given-names></name><name name-style="western"><surname>Olinger</surname><given-names>F</given-names></name><name name-style="western"><surname>Cungs</surname><given-names>J</given-names></name></person-group> (<year>1998</year>) <article-title>Éléments pour un catalogue des Hyménoptères Aculéates du Luxembourg.</article-title><source>Bulletin de la Société des Naturalistes Luxembourgeois</source><volume>99</volume>: <fpage>159</fpage>–<lpage>164</lpage>.</mixed-citation></ref><ref id="B79"><mixed-citation xmlns:xlink="http://www.w3.org/1999/xlink" xlink:type="simple"><person-group><name name-style="western"><surname>Witt</surname><given-names>R</given-names></name></person-group> (<year>2009</year>) <source>Wespen.</source><publisher-name>Vademecum-Verlag</publisher-name>, <publisher-loc>Oldenburg, Germany</publisher-loc>, <lpage>400</lpage> pp.</mixed-citation></ref><ref id="B14"><mixed-citation xmlns:xlink="http://www.w3.org/1999/xlink" xlink:type="simple"><person-group><name name-style="western"><surname>Carpenter</surname><given-names>JM</given-names></name></person-group> (<year>1996a</year>) <article-title>Phylogeny and biogeography of Polistes.</article-title> In: <person-group><name name-style="western"><surname>Turillazzi</surname><given-names>S</given-names></name><name name-style="western"><surname>West-Eberhard</surname><given-names>MJ</given-names></name></person-group> (<role>Eds</role>) <source>Natural history and evolution of paper wasps</source>. <publisher-name>Oxford University Press</publisher-name>, <publisher-loc>Oxford</publisher-loc>, <fpage>18</fpage>–<lpage>57</lpage>.</mixed-citation></ref><ref id="B65"><mixed-citation xmlns:xlink="http://www.w3.org/1999/xlink" xlink:type="simple"><person-group><name name-style="western"><surname>Richards</surname><given-names>OW</given-names></name></person-group> (<year>1973</year>) <article-title>The subgenera of <italic>Polistes</italic> Latreille (Hymenoptera, Vespidae).</article-title><source>Revista brasileira de Entomologia</source><volume>17</volume>: <fpage>85</fpage>–<lpage>103</lpage>.</mixed-citation></ref><ref id="B36"><mixed-citation xmlns:xlink="http://www.w3.org/1999/xlink" xlink:type="simple"><person-group><name name-style="western"><surname>Gusenleitner</surname><given-names>J</given-names></name></person-group> (<year>1995</year>) <article-title>Hymenopterologische Notizen aus Österreich, 3.</article-title><source>Linzer biologische Beiträge</source><volume>27</volume>(<issue>1</issue>): <fpage>159</fpage>–<lpage>167</lpage>.</mixed-citation></ref><ref id="B37"><mixed-citation xmlns:xlink="http://www.w3.org/1999/xlink" xlink:type="simple"><person-group><name name-style="western"><surname>Gusenleitner</surname><given-names>J</given-names></name></person-group> (<year>1998</year>) <article-title>Hymenopterologische Notizen aus Österreich, 9.</article-title><source>Linzer biologische Beiträge</source><volume>30</volume>(<issue>2</issue>): <fpage>497</fpage>–<lpage>501</lpage>.</mixed-citation></ref></ref-list></tp:taxon-treatment>
